# Supplementary material for: Overview of the First 6 Months of Clinical Trials for COVID-19 Pharmacotherapy: The Most Studied Drugs
Source: Front Public Health. 2020 Aug 21;8:497. doi: 10.3389/fpubh.2020.00497 (PMC7472365; doi:10.3389/fpubh.2020.00497)
Supplement: Supplementary file 1 [file Table_1.XLSX]

## Sheet: Supplemental Table S1
ID	Interventions	Study Type	First Posted	SOURCE	DRUG GROUPS	UNIQUE DRUGS
NCT04246242	Drug: Conventional treatment group;Drug: arbidol,200mg,tid;Drug: arbidol,400mg,tid	Interventional	2020-01-27	WHO	ARBIDOL	ARBIDOL
NCT04244591	Drug: methylprednisolone therapy|Other: Standard care	Interventional	2020-01-28	ClinicalTrials.gov	METHYLPREDNISOLONE	METHYLPREDNISOLONE
NCT04252885	Drug: Lopinavir and Ritonavir Tablets;Drug: Arbidol	Interventional	2020-01-30	WHO	LOPINAVIR + RITONAVIR; ARBIDOL	LOPINAVIR; RITONAVIR; ARBIDOL
ChiCTR2000029468	experimental group:Lopinavir/litonavir (LPV/r)+ emtritabine (FTC)/ Tenofovir alafenamide Fumarate tablets (TAF) in combination;Historical Control:LPV/r;	Interventional study	2020-02-02	WHO	LOPINAVIR + RITONAVIR + EMTRITABINE + TENOFOVIR	LOPINAVIR; RITONAVIR; EMTRITABINE; TENOFOVIR
ChiCTR2000029539	experimental group:conventional standardized treatment and Lopinavir-Ritonavir;control group:Conventional standardized treatment;	Interventional study	2020-02-03	WHO	LOPINAVIR + RITONAVIR	LOPINAVIR; RITONAVIR
ChiCTR2000029542	Experimental group:chloroquine;control group:conventional management;	Interventional study	2020-02-03	WHO	CHLOROQUINE	CHLOROQUINE
ChiCTR2000029544	Experimental group 1:current antiviral treatment+Baloxavir Marboxil tablets;Experimental group 2:current antiviral treatment+fabiravir tablets;Control group:current antiviral treatment;	Interventional study	2020-02-03	WHO	BALOXAVIR MARBOXIL	BALOXAVIR MARBOXIL
ChiCTR2000029548	A:BaloxavirMarboxil:80mg on day1,80mg on day4;and 80mg on day7 as neccessary. No more than 3 times administration in total.BaloxavirMarboxil:80mg on day1,80mg on day4;and 80mg on day7 as neccessary. No more than 3 times administration in total.;B:Favipiravir: 600 mg tid with 1600mg first loading dosage for no more than 14 days.;C:Lopinavir-Ritonavir: 2# (200mg/50 mg), twice daily, for 14days.;	Interventional study	2020-02-04	WHO	BALOXAVIR MARBOXIL; FABIRAVIR; LOPINAVIR + RITONAVIR	BALOXAVIR MARBOXIL; FABIRAVIR; LOPINAVIR; RITONAVIR
ChiCTR2000029559	experimental group 1:Hydroxychloroquine 0.1 oral 2/ day;experimental group 2:Hydroxychloroquine 0.2 oral 2/ day;Placebo control group:Starch pill oral 2/ day;	Interventional study	2020-02-04	WHO	HYDROXYCHLOROQUINE	HYDROXYCHLOROQUINE
NCT04252274	Drug: Darunavir and Cobicistat	Interventional	2020-02-05	ClinicalTrials.gov	DARUNAVIR + COBICISTAT	DARUNAVIR; COBICISTAT
NCT04252664	Drug: Remdesivir|Drug: Remdesivir placebo	Interventional	2020-02-05	ClinicalTrials.gov	REMDESIVIR	REMDESIVIR
NCT04254874	Drug: Abidol hydrochloride|Drug: Abidol Hydrochloride combined with Interferon atomization	Interventional	2020-02-05	ClinicalTrials.gov	ABIDOL; ABIDOL + INTERFERON	ABIDOL; INTERFERON
NCT04255017	Drug: Abidol hydrochloride|Drug: Oseltamivir|Drug: Lopinavir/ritonavir	Interventional	2020-02-05	ClinicalTrials.gov	ABIDOL; OSELTAMIVIR; LOPINAVIR + RITONAVIR	ABIDOL; OSELTAMIVIR; LOPINAVIR; RITONAVIR
ChiCTR2000029600	Group A:alpha-Interferon atomization;Group B:Lopinavir and Ritonavir + alpha-Interferon atomization;Group C:Favipiravir + alpha-Interferon atomization;	Interventional study	2020-02-06	WHO	INTERFERON; LOPINAVIR + RITONAVIR + INTERFERON; FAVIPIRAVIR + INTERFERON	INTERFERON; LOPINAVIR; RITONAVIR; INTERFERON; FAVIPIRAVIR
ChiCTR2000029603	Experimental group:Conventional standardized treatment and ASC09/Ritonavir;Control group:Conventional standardized treatment and Lopinavir/Ritonavir;	Interventional study	2020-02-06	WHO	ASC09 + RITONAVIR; LOPINAVIR + RITONAVIR	ASC09; RITONAVIR; LOPINAVIR
ChiCTR2000029609	mild-moderate chloroquine group:oral chloroquine phosphate;mild-moderate Lopinavir/ritonavir group:oral Lopinavir/ritonavir;mild-moderate combination group:chloroquine phosphate plus Lopinavir/ritonavir;severe-chloroquine group :oral chloroquine phosphate ;severe- Lopinavir/ritonavir group:oral Lopinavir/ritonavir;	Interventional study	2020-02-06	WHO	CHLOROQUINE; LOPINAVIR + RITONAVIR; CHLOROQUINE + LOPINAVIR + RITONAVIR; CHLOROQUINE; LOPINAVIR + RITONAVIR	CHLOROQUINE; LOPINAVIR; RITONAVIR; CHLOROQUINE
NCT04257656	Drug: Remdesivir|Drug: Remdesivir placebo	Interventional	2020-02-06	ClinicalTrials.gov	REMDESIVIR	REMDESIVIR
ChiCTR2000029621	Experimental group:Arbidol tablets + basic treatment;Control group:Basic treatment;	Interventional study	2020-02-07	WHO	ARBIDOL	ARBIDOL
NCT04260594	Drug: Arbidol|Other: basic treatment	Interventional	2020-02-07	ClinicalTrials.gov	ARBIDOL	ARBIDOL
NCT04261270	Drug: ASC09F+Oseltamivir|Drug: Ritonavir+Oseltamivir|Drug: Oseltamivir	Interventional	2020-02-07	ClinicalTrials.gov	ASC09 + OSELTAMIVIR; RITONAVIR + OSELTAMIVIR; OSELTAMIVIR	ASC09; OSELTAMIVIR; RITONAVIR
NCT04261426	Drug: Intravenous Immunoglobulin|Other: Standard care	Interventional	2020-02-07	ClinicalTrials.gov	IMMUNOGLOBULINS	IMMUNOGLOBULINS
NCT04261517	Drug: Hydroxychloroquine	Interventional	2020-02-07	ClinicalTrials.gov	HYDROXYCHLOROQUINE	HYDROXYCHLOROQUINE
ChiCTR2000029656	control group:Standard treatment;experimental group:Standard treatment and methylprednisolone for injection;	Interventional study	2020-02-09	WHO	METHYLPREDNISOLONE	METHYLPREDNISOLONE
NCT04261907	Drug: ASC09/ritonavir group|Drug: lopinavir/ritonavir group	Interventional	2020-02-10	ClinicalTrials.gov	ASC09 + RITONAVIR; LOPINAVIR + RITONAVIR	ASC09; RITONAVIR; LOPINAVIR
NCT04263402	Drug: Methylprednisolone	Interventional	2020-02-10	ClinicalTrials.gov	METHYLPREDNISOLONE	METHYLPREDNISOLONE
ChiCTR2000029740	hydroxychloroquine group:oral intake hydroxycholoroquine 0.2 twice a day;control group:conventional therapy;	Interventional study	2020-02-11	WHO	HYDROXYCHLOROQUINE	HYDROXYCHLOROQUINE
ChiCTR2000029741	experimental group:Chloroquine Phosphate;control group:Lopinavir / Ritonavir;	Interventional study	2020-02-11	WHO	CHLOROQUINE; LOPINAVIR + RITONAVIR	CHLOROQUINE; LOPINAVIR; RITONAVIR
ChiCTR2000029765	control group:conventional therapy;Experience group:conventional therapy+tocilizumab;	Interventional study	2020-02-13	WHO	TOCILIZUMAB	TOCILIZUMAB
ChiCTR2000029776	experimental group:Polyinosinic-Polycytidylic Acid Injection and conventional therapy;control group:conventional therapy;	Interventional study	2020-02-13	WHO	POLYINOSINIC-POLYCYTIDYLIC ACID	POLYINOSINIC-POLYCYTIDYLIC ACID
NCT04268537	Drug: PD-1 blocking antibody+standard treatment|Drug: Thymosin+standard treatment|Other: standard treatment	Interventional	2020-02-13	ClinicalTrials.gov	PD-1 BLOCKING ANTIBODY; THYMOSIN	PD-1 BLOCKING ANTIBODY; THYMOSIN
ChiCTR2000029803	A1:Hydroxychloroquine, small dose;A2:Hydroxychloroquine, high dose;B1:Abidol hydrochloride, small dose;B2:Abidol hydrochloride, high dose;	Interventional study	2020-02-14	WHO	HYDROXYCHLOROQUINE; ABIDOL	HYDROXYCHLOROQUINE; ABIDOL
ChiCTR2000029806	Thymosin treatment group:Thymosin for injection 1.6 mg sc qd for 5 days;PD-1 treatment group:Camrelizumab 200 mg single dose, diluted to 100 ml intravenous infusion;Conventional treatment group:Conventional treatment;	Interventional study	2020-02-14	WHO	THYMOSIN; CAMRELIZUMAB	THYMOSIN; CAMRELIZUMAB
ChiCTR2000029853	Experimental group:Oral administration of 5 tablets of 1mg Azvudine tablets daily;Control group:According to the "Pneumonia Diagnosis and Treatment Plan for New Coronavirus Infection (Trial Version 5)" issued by National Health Commission of People's Republic of China, the subjects were given corresponding treatment.;	Interventional study	2020-02-15	WHO	AZVUDINE	AZVUDINE
ChiCTR2000029867	Experimental group:Carrimycin;Control group:Lopinavir and Ritonavir Tablets;	Interventional study	2020-02-15	WHO	CARRIMYCIN; LOPINAVIR + RITONAVIR	CARRIMYCIN; LOPINAVIR; RITONAVIR
ChiCTR2000029935	Case series:Treated with conventional treatment combined with Chloroquine Phosphate;	Interventional study	2020-02-16	WHO	CHLOROQUINE	CHLOROQUINE
ChiCTR2000029939	Conventional treatment group:The conventional treatment group will be treated according to the guidance of the ‚ÄúDiagnosis and Treatment Scheme of COVID-19‚Äù published by the National Health Commission.;Experimental group:conventional treatment combined with Chloroquine Phosphate.;	Interventional study	2020-02-16	WHO	CHLOROQUINE	CHLOROQUINE
ChiCTR2000029988	Experimental group:Chloroquine Phosphate;Control group:No;	Interventional study	2020-02-18	WHO	CHLOROQUINE	CHLOROQUINE
ChiCTR2000029989	experimental group.:Recombinant Human Interferon a1b Eye Drops ;Control group:placebo drop;	Interventional study	2020-02-18	WHO	INTERFERON	INTERFERON
ChiCTR2000029992	Chloroquine phosphate gloup:Chloroquine phosphate1.0gx2 days for the first dose, 0.5gx12 day from the third day ; Hydroxychloroquine sulfate gloup:Hydroxychloroquine sulfate 0.2g bid x 14 days;Routine treatment group:Recommended treatment plan for novel coronavirus pneumonia severe and critical cases;	Interventional study	2020-02-18	WHO	CHLOROQUINE; HYDROXYCHLOROQUINE	CHLOROQUINE; HYDROXYCHLOROQUINE
NCT04273321	Drug: Methylprednisolone	Interventional	2020-02-18	ClinicalTrials.gov	METHYLPREDNISOLONE	METHYLPREDNISOLONE
NCT04273529	Drug: thalidomide|Drug: placebo	Interventional	2020-02-18	ClinicalTrials.gov	THALIDOMIDE	THALIDOMIDE
NCT04273581	Drug: placebo|Drug: Thalidomide	Interventional	2020-02-18	ClinicalTrials.gov	THALIDOMIDE	THALIDOMIDE
NCT04273763	Drug: Bromhexine Hydrochloride Tablets|Drug: Arbidol Hydrochloride Granules|Drug: Recombinant Human Interferon Œ±2b Spray	Interventional	2020-02-18	ClinicalTrials.gov	BROMHEXINE; ARBIDOL; INTERFERON	BROMHEXINE; ARBIDOL; INTERFERON
ChiCTR2000030000	Ganovo / ritonavir group:Ganovo/ ritonavir oral;Pegasys group:Pegasys injection;Novaferon group:Novaferon intramuscular injection+Spray inhalation;Coriolus group:Coriolus oral;Comparator:TCM+Spray inhalation;	Interventional study	2020-02-19	WHO	GANOVO + RITONAVIR; PEGASYS; INTERFERON; CORIOLUS	GANOVO; RITONAVIR; PEGASYS; INTERFERON; CORIOLUS
ChiCTR2000030001	Experimental group:Basic treatment combined Triazavirin;Control group:Basic treatment combined Triazavirin placebo;	Interventional study	2020-02-19	WHO	TRIAZAVIRIN	TRIAZAVIRIN
ChiCTR2000030002	control group:conventional therapy;Experience group:conventional therapy and Tranilast;	Interventional study	2020-02-19	WHO	TRANILAST	TRANILAST
NCT04275245	Drug: Meplazumab for Injection	Interventional	2020-02-19	ClinicalTrials.gov	MEPLAZUMAB	MEPLAZUMAB
NCT04275414	Drug: Bevacizumab Injection	Interventional	2020-02-19	ClinicalTrials.gov	BEVACIZUMAB	BEVACIZUMAB
NCT04276688	Drug: Lopinavir/ritonavir|Drug: Ribavirin|Drug: Interferon Beta-1B	Interventional	2020-02-19	ClinicalTrials.gov	LOPINAVIR + RITONAVIR; RIBAVIRIN; INTERFERON	LOPINAVIR; RITONAVIR; RIBAVIRIN; INTERFERON
ChiCTR2000030029	Case series:Suramin( IV.);	Interventional study	2020-02-21	WHO	SURAMIN	SURAMIN
NCT04280588	Drug: Fingolimod 0.5 mg	Interventional	2020-02-21	ClinicalTrials.gov	FINGOLIMOD	FINGOLIMOD
NCT04280705	Other: Placebo|Drug: Remdesivir	Interventional	2020-02-21	ClinicalTrials.gov	REMDESIVIR	REMDESIVIR
ChiCTR2000030054	Hydroxychloroquine sulfate gloup:Hydroxychloroquine sulfate 0.2g bid x 14 days a day ;Chloroquine phosphate gloup:The first dose of chloroquine phosphate was 1gx2 days, and the third day was 0.5gx12 days ;Control group:Recommended treatment plan for novel coronavirus pneumonia diagnosis and treatment plan ;	Interventional study	2020-02-22	WHO	HYDROXYCHLOROQUINE; CHLOROQUINE	HYDROXYCHLOROQUINE; CHLOROQUINE
ChiCTR2000030058	Experimental group :Oral leflunomide;Control group:Oral placebo;	Interventional study	2020-02-22	WHO	LEFLUNOMIDE	LEFLUNOMIDE
ChiCTR2000030089	Experimental group:Conventional treatent and adalimumab;Control group:conventional treatment ;	Interventional study	2020-02-22	WHO	ADALIMUMAB	ADALIMUMAB
ChiCTR2000030113	Control group:Keep ritonavir/ritonavir treatment;Experimental group:Favipiravir;	Interventional study	2020-02-23	WHO	RITONAVIR; FAVIPIRAVIR	RITONAVIR; FAVIPIRAVIR
ChiCTR2000030167	Experimental Group:Conventional Treatment & Low Dose Recombinant Human Interleukin-2, i.m.(1 million IU per time, once another day, 3 times per week, 2 weeks);Control Group:Conventional Treatment+Placebo i.m.(once another day, 3 times per week, 2 weeks);	Interventional study	2020-02-24	WHO	RECOMBINANT HUMAN INTERLEUKIN-2	RECOMBINANT HUMAN INTERLEUKIN-2
ChiCTR2000030170	severe NCP group:Routine standard therapy + Jacketinib hydrochloride tablets (oral, the first 3 subjects were given a dose of 50mg Bid for 7 consecutive days; the current 3 subjects had no grade =3 drug-related adverse effects within D8 days). In the event, subsequent subjects were given 100 mg Bid for 7 consecutive;Acute exacerbation NCP group:Routine standard therapy + Jacketinib hydrochloride …	Interventional study	2020-02-24	WHO	JACKETINIB HYDROCHLORIDE	JACKETINIB HYDROCHLORIDE
ChiCTR2000030196	Case series:conventional therapy+tocilizumab;	Interventional study	2020-02-25	WHO	TOCILIZUMAB	TOCILIZUMAB
ChiCTR2000030259	Experimental group:Danorevir sodium tablets,/ritonavir oral;Control group:Symptomatic treatment;	Interventional study	2020-02-26	WHO	DANOREVIR + RITONAVIR	DANOREVIR; RITONAVIR
NCT04286503	Drug: Carrimycin|Drug: lopinavir/ritonavir tablets or Arbidol or chloroquine phosphate|Drug: basic treatment	Interventional	2020-02-27	ClinicalTrials.gov	CARRIMYCIN; LOPINAVIR + RITONAVIR; ARBIDOL; CHLOROQUINE	CARRIMYCIN; LOPINAVIR; RITONAVIR; ARBIDOL; CHLOROQUINE
NCT04287686	Drug: Recombinant human angiotensin-converting enzyme 2 (rhACE2)	Interventional	2020-02-27	ClinicalTrials.gov	ANGIOTENSIN RECEPTOR BLOCKERS	ANGIOTENSIN RECEPTOR BLOCKERS
ChiCTR2000030333	Pirfenidone group:Conventional standard treatment + Pirfenidone 400mg three times a day;Control group:Conventional standard treatment;	Interventional study	2020-02-28	WHO	PIRFENIDONE	PIRFENIDONE
ChiCTR2000030424	Case series:Azvudine Tablet: D1: 10 mg/day,QD; Starting from D2: 5 mg/day,QD. Symptomatic treatment:Subjects were treated corresponding treament plan in line with the release of a new coronavirus infection by the National Health and Medical Commission Diagnostic criteria for confirmed cases in the pneumonia diagnosis and treatment;	Interventional study	2020-03-01	WHO	AZVUDINE	AZVUDINE
ChiCTR2000030442	Case series:Combination of Tocilizumab, IVIG and CRRT;	Interventional study	2020-03-02	WHO	TOCILIZUMAB + IMMUNOGLOBULINS	TOCILIZUMAB; IMMUNOGLOBULINS
NCT04291729	Drug: Ganovo+ritonavir+/-Interferon nebulization	Interventional	2020-03-02	ClinicalTrials.gov	GANOVO + RITONAVIR + INTERFERON	GANOVO; RITONAVIR; INTERFERON
NCT04292730	Drug: Remdesivir|Drug: Standard of Care	Interventional	2020-03-03	ClinicalTrials.gov	REMDESIVIR	REMDESIVIR
NCT04292899	Drug: Remdesivir|Drug: Standard of Care	Interventional	2020-03-03	ClinicalTrials.gov	REMDESIVIR	REMDESIVIR
NCT04293887	Drug: Recombinant human interferon Œ±1Œ≤	Interventional	2020-03-03	ClinicalTrials.gov	INTERFERON	INTERFERON
NCT04295551	Drug: Lopinavir / ritonavir tablets combined with Xiyanping injection|Drug: Lopinavir/ritonavir treatment	Interventional	2020-03-04	ClinicalTrials.gov	LOPINAVIR + RITONAVIR	LOPINAVIR; RITONAVIR
NCT04298060	Drug: DAS181|Drug: Placebo	Interventional	2020-03-06	ClinicalTrials.gov	DAS181	DAS181
NCT04303507	Drug: Chloroquine or Hydroxychloroquine|Drug: Placebo	Interventional	2020-03-11	ClinicalTrials.gov	CHLOROQUINE; HYDROXYCHLOROQUINE	CHLOROQUINE; HYDROXYCHLOROQUINE
NCT04304313	Drug: Sildenafil citrate tablets	Interventional	2020-03-11	ClinicalTrials.gov	SILDENAFIL	SILDENAFIL
NCT04305106	Drug: Bevacizumab	Interventional	2020-03-12	ClinicalTrials.gov	BEVACIZUMAB	BEVACIZUMAB
NCT04307693	Drug: Lopinavir/ritonavir|Drug: Hydroxychloroquine sulfate	Interventional	2020-03-13	ClinicalTrials.gov	LOPINAVIR + RITONAVIR; HYDROXYCHLOROQUINE	LOPINAVIR; RITONAVIR; HYDROXYCHLOROQUINE
NCT04308317	Drug: Tetrandrine	Interventional	2020-03-16	ClinicalTrials.gov	TETRANDRINE	TETRANDRINE
NCT04308668	Drug: Hydroxychloroquine|Other: Placebo	Interventional	2020-03-16	ClinicalTrials.gov	HYDROXYCHLOROQUINE	HYDROXYCHLOROQUINE
NCT04310228	Drug: Favipiravir Combined With Tocilizumab|Drug: Favipiravir|Drug: Tocilizumab	Interventional	2020-03-17	ClinicalTrials.gov	FAVIPIRAVIR + TOCILIZUMAB; FAVIPIRAVIR; TOCILIZUMAB	FAVIPIRAVIR; TOCILIZUMAB
NCT04311177	Drug: Losartan|Other: Placebo	Interventional	2020-03-17	ClinicalTrials.gov	LOSARTAN	LOSARTAN
NCT04311697	Drug: Aviptadil by intravenous infusion + standard of care|Drug: Normal Saline Infusion + standard of care	Interventional	2020-03-17	ClinicalTrials.gov	AVIPTADIL	AVIPTADIL
NCT04312009	Drug: Losartan|Other: Placebo	Interventional	2020-03-17	ClinicalTrials.gov	LOSARTAN	LOSARTAN
NCT04312997	Drug: PUL-042 Inhalation Solution|Drug: Placebo	Interventional	2020-03-18	ClinicalTrials.gov	PUL-042	PUL-042
NCT04313023	Drug: PUL-042 Inhalation Solution|Drug: Placebo	Interventional	2020-03-18	ClinicalTrials.gov	PUL-042	PUL-042
NCT04315298	Drug: Sarilumab|Drug: Placebo	Interventional	2020-03-19	ClinicalTrials.gov	SARILUMAB	SARILUMAB
NCT04315480	Drug: Tocilizumab	Interventional	2020-03-19	ClinicalTrials.gov	TOCILIZUMAB	TOCILIZUMAB
NCT04315896	Drug: Hydroxychloroquine|Drug: Placebo oral tablet	Interventional	2020-03-20	ClinicalTrials.gov	HYDROXYCHLOROQUINE	HYDROXYCHLOROQUINE
NCT04315948	Drug: Remdesivir|Drug: Lopinavir/ritonavir|Drug: Interferon Beta-1A|Drug: Hydroxychloroquine|Other: Standard of care	Interventional	2020-03-20	ClinicalTrials.gov	REMDESIVIR; LOPINAVIR + RITONAVIR; INTERFERON; HYDROXYCHLOROQUINE	REMDESIVIR; LOPINAVIR; RITONAVIR; INTERFERON; HYDROXYCHLOROQUINE
NCT04316377	Drug: Hydroxychloroquine Sulfate	Interventional	2020-03-20	ClinicalTrials.gov	HYDROXYCHLOROQUINE	HYDROXYCHLOROQUINE
NCT04317040	Drug: CD24Fc|Drug: Placebo	Interventional	2020-03-20	ClinicalTrials.gov	CD24FC	CD24FC
NCT04317092	Drug: Tocilizumab Injection	Interventional	2020-03-20	ClinicalTrials.gov	TOCILIZUMAB	TOCILIZUMAB
NCT04318015	Drug: Hydroxychloroquine|Drug: Placebo oral tablet	Interventional	2020-03-23	ClinicalTrials.gov	HYDROXYCHLOROQUINE	HYDROXYCHLOROQUINE
NCT04318444	Drug: Hydroxychloroquine|Drug: Placebo oral tablet	Interventional	2020-03-24	ClinicalTrials.gov	HYDROXYCHLOROQUINE	HYDROXYCHLOROQUINE
NCT04320238	Drug: recombinant human interferon Alpha-1b|Drug: thymosin alpha 1	Interventional	2020-03-24	ClinicalTrials.gov	INTERFERON; THYMOSIN	INTERFERON; THYMOSIN
NCT04320277	Drug: Baricitinib	Interventional	2020-03-24	ClinicalTrials.gov	BARICITINIB	BARICITINIB
NCT04320615	Drug: Tocilizumab (TCZ)|Drug: Placebo	Interventional	2020-03-25	ClinicalTrials.gov	TOCILIZUMAB	TOCILIZUMAB
NCT04321096	Drug: Camostat Mesilate|Drug: Placebo oral tablet	Interventional	2020-03-25	ClinicalTrials.gov	CAMOSTAT	CAMOSTAT
NCT04321174	Drug: Lopinavir/ritonavir	Interventional	2020-03-25	ClinicalTrials.gov	LOPINAVIR + RITONAVIR	LOPINAVIR; RITONAVIR
NCT04321278	Drug: Hydroxychloroquine + azithromycin|Drug: Hydroxychloroquine	Interventional	2020-03-25	ClinicalTrials.gov	HYDROXYCHLOROQUINE + AZITHROMYCIN; HYDROXYCHLOROQUINE	HYDROXYCHLOROQUINE; AZITHROMYCIN
NCT04321616	Drug: Hydroxychloroquine|Drug: Remdesivir|Other: (Standard of Care) SoC	Interventional	2020-03-25	ClinicalTrials.gov	HYDROXYCHLOROQUINE; REMDESIVIR	HYDROXYCHLOROQUINE; REMDESIVIR
NCT04321993	Drug: Lopinavir/ritonavir|Drug: Hydroxychloroquine sulfate|Drug: Baricitinib (janus kinase inhibitor)	Interventional	2020-03-26	ClinicalTrials.gov	LOPINAVIR + RITONAVIR; HYDROXYCHLOROQUINE; BARICITINIB	LOPINAVIR; RITONAVIR; HYDROXYCHLOROQUINE; BARICITINIB
NCT04322123	Drug: Hydroxychloroquine Oral Product|Drug: Hydroxychloroquine + azithromycin	Interventional	2020-03-26	ClinicalTrials.gov	HYDROXYCHLOROQUINE; HYDROXYCHLOROQUINE + AZITHROMYCIN	HYDROXYCHLOROQUINE; AZITHROMYCIN
NCT04322396	Drug: Azithromycin|Drug: Hydroxychloroquine|Drug: Placebo oral tablet	Interventional	2020-03-26	ClinicalTrials.gov	AZITHROMYCIN; HYDROXYCHLOROQUINE	AZITHROMYCIN; HYDROXYCHLOROQUINE
NCT04322565	Drug: Colchicine	Interventional	2020-03-26	ClinicalTrials.gov	COLCHICINE	COLCHICINE
NCT04322682	Drug: Colchicine|Drug: Placebo oral tablet	Interventional	2020-03-26	ClinicalTrials.gov	COLCHICINE	COLCHICINE
NCT04322773	Drug: RoActemra iv|Drug: RoActemra sc|Drug: Kevzara sc|Other: Standard medical care	Interventional	2020-03-26	ClinicalTrials.gov	ROACTEMRA; KEVZARA	ROACTEMRA; KEVZARA
NCT04323527	Drug: Chloroquine diphosphate	Interventional	2020-03-26	ClinicalTrials.gov	CHLOROQUINE	CHLOROQUINE
NCT04323631	Drug: Hydroxychloroquine|Other: The control group will not receive hydroxychloroquine	Interventional	2020-03-26	ClinicalTrials.gov	HYDROXYCHLOROQUINE	HYDROXYCHLOROQUINE
NCT04324021	Biological: Emapalumab|Biological: Anakinra	Interventional	2020-03-27	ClinicalTrials.gov	EMAPALUMAB; ANAKINRA	EMAPALUMAB; ANAKINRA
NCT04324073	Drug: Sarilumab	Interventional	2020-03-27	ClinicalTrials.gov	SARILUMAB	SARILUMAB
NCT04324463	Drug: Colchicine|Drug: Interferon-Beta|Drug: Aspirin|Drug: Rivaroxaban	Interventional	2020-03-27	ClinicalTrials.gov	COLCHICINE; INTERFERON; ASPIRIN; RIVAROXABAN	COLCHICINE; INTERFERON; ASPIRIN; RIVAROXABAN
NCT04324489	Drug: DAS181	Interventional	2020-03-27	ClinicalTrials.gov	DAS181	DAS181
NCT04325061	Drug: Dexamethasone	Interventional	2020-03-27	ClinicalTrials.gov	DEXAMETHASONE	DEXAMETHASONE
NCT04325633	Drug: 1: Naproxen|Drug: 2: Standard of care	Interventional	2020-03-27	ClinicalTrials.gov	NAPROXEN	NAPROXEN
NCT04325893	Drug: Hydroxychloroquine|Drug: Placebo	Interventional	2020-03-30	ClinicalTrials.gov	HYDROXYCHLOROQUINE	HYDROXYCHLOROQUINE
NCT04326790	Drug: Colchicine|Drug: Standard treatment	Interventional	2020-03-30	ClinicalTrials.gov	COLCHICINE	COLCHICINE
NCT04326920	Drug: Sargramostim|Other: Control	Interventional	2020-03-30	ClinicalTrials.gov	SARGRAMOSTIM	SARGRAMOSTIM
NCT04327388	Drug: Sarilumab SAR153191|Drug: Placebo	Interventional	2020-03-31	ClinicalTrials.gov	SARILUMAB	SARILUMAB
NCT04327401	Drug: Dexamethasone	Interventional	2020-03-31	ClinicalTrials.gov	DEXAMETHASONE	DEXAMETHASONE
NCT04328012	Drug: lopinavir/ritonavir|Drug: Hydroxychloroquine Sulfate|Drug: Losartan|Drug: Placebos	Interventional	2020-03-31	ClinicalTrials.gov	LOPINAVIR + RITONAVIR; HYDROXYCHLOROQUINE;	LOPINAVIR; RITONAVIR; HYDROXYCHLOROQUINE;
NCT04328272	Drug: Hydroxychloroquine 200 Mg Oral Tablet|Drug: Azithromycin 500Mg Oral Tablet|Dietary Supplement: Glucose tablets	Interventional	2020-03-31	ClinicalTrials.gov	HYDROXYCHLOROQUINE; AZITHROMYCIN	HYDROXYCHLOROQUINE; AZITHROMYCIN
NCT04328285	Drug: Hydroxychloroquine|Drug: Placebo of Hydroxychloroquine|Drug: Lopinavir and ritonavir|Drug: Placebo of LPV/r Tablets	Interventional	2020-03-31	ClinicalTrials.gov	HYDROXYCHLOROQUINE; LOPINAVIR + RITONAVIR	HYDROXYCHLOROQUINE; LOPINAVIR; RITONAVIR
NCT04328467	Drug: Hydroxychloroquine|Other: Placebo	Interventional	2020-03-31	ClinicalTrials.gov	HYDROXYCHLOROQUINE	HYDROXYCHLOROQUINE
NCT04328480	Drug: Colchicine|Other: Local standard of care	Interventional	2020-03-31	ClinicalTrials.gov	COLCHICINE	COLCHICINE
NCT04328493	Drug: Chloroquine phosphate	Interventional	2020-03-31	ClinicalTrials.gov	CHLOROQUINE	CHLOROQUINE
NCT04328961	Drug: Hydroxychloroquine Sulfate|Drug: Ascorbic Acid	Interventional	2020-04-01	ClinicalTrials.gov	HYDROXYCHLOROQUINE; ASCORBIC ACID	HYDROXYCHLOROQUINE; ASCORBIC ACID
NCT04329572	Drug: Hydroxychloroquine Sulfate|Drug: Azithromycin Tablets	Interventional	2020-04-01	ClinicalTrials.gov	HYDROXYCHLOROQUINE; AZITHROMYCIN	HYDROXYCHLOROQUINE; AZITHROMYCIN
NCT04329611	Drug: Hydroxychloroquine	Interventional	2020-04-01	ClinicalTrials.gov	HYDROXYCHLOROQUINE	HYDROXYCHLOROQUINE
NCT04329650	Drug: Siltuximab|Drug: Methylprednisolone	Interventional	2020-04-01	ClinicalTrials.gov	SILTUXIMAB; METHYLPREDNISOLONE	SILTUXIMAB; METHYLPREDNISOLONE
NCT04329832	Drug: Hydroxychloroquine|Drug: Azithromycin	Interventional	2020-04-01	ClinicalTrials.gov	HYDROXYCHLOROQUINE; AZITHROMYCIN	HYDROXYCHLOROQUINE; AZITHROMYCIN
NCT04329923	Drug: Hydroxychloroquine Sulfate 400 mg twice a day|Drug: Hydroxychloroquine Sulfate 600 mg twice a day|Drug: Hydroxychloroquine Sulfate 600 mg once a day|Drug: Placebo oral tablet	Interventional	2020-04-01	ClinicalTrials.gov	HYDROXYCHLOROQUINE	HYDROXYCHLOROQUINE
NCT04330144	Drug: Hydroxychloroquine as post exposure prophylaxis|Other: Others(No intervention)	Interventional	2020-04-01	ClinicalTrials.gov	HYDROXYCHLOROQUINE	HYDROXYCHLOROQUINE
NCT04330586	Drug: Ciclesonide Metered Dose Inhaler [Alvesco]|Drug: Hydroxychloroquine	Interventional	2020-04-01	ClinicalTrials.gov	CICLESONIDE METERED; HYDROXYCHLOROQUINE	CICLESONIDE METERED; HYDROXYCHLOROQUINE
NCT04330638	Other: Usual Care|Drug: Anakinra|Drug: Siltuximab|Drug: Tocilizumab	Interventional	2020-04-01	ClinicalTrials.gov	ANAKINRA; SILTUXIMAB; TOCILIZUMAB	ANAKINRA; SILTUXIMAB; TOCILIZUMAB
NCT04330690	Drug: Lopinavir/ritonavir|Drug: Hydroxychloroquine|Drug: remdesivir	Interventional	2020-04-01	ClinicalTrials.gov	LOPINAVIR + RITONAVIR; HYDROXYCHLOROQUINE; REMDESIVIR	LOPINAVIR; RITONAVIR; HYDROXYCHLOROQUINE; REMDESIVIR
NCT04331054	Drug: 2: Usual practice + SYMBICORT RAPIHALER|Other: 1: Usual practice	Interventional	2020-04-02	ClinicalTrials.gov	SYMBICORT RAPIHALER	SYMBICORT RAPIHALER
NCT04331470	Drug: Levamisole Pill + Budesonide+Formoterol inhaler|Drug: Lopinavir/Ritonavir + hydoxychloroquine	Interventional	2020-04-02	ClinicalTrials.gov	LEVAMISOLE + BUDESONIDE + FORMOTEROL; LOPINAVIR + RITONAVIR + HYDROXYCHLOROQUINE	LEVAMISOLE; BUDESONIDE; FORMOTEROL; LOPINAVIR; RITONAVIR; HYDROXYCHLOROQUINE
NCT04331600	Drug: Chloroquine phosphate|Other: Telemedicine	Interventional	2020-04-02	ClinicalTrials.gov	CHLOROQUINE	CHLOROQUINE
NCT04331665	Drug: Ruxolitinib	Interventional	2020-04-02	ClinicalTrials.gov	RUXOLITINIB	RUXOLITINIB
NCT04331795	Drug: Tocilizumab	Interventional	2020-04-02	ClinicalTrials.gov	TOCILIZUMAB	TOCILIZUMAB
NCT04331808	Drug: Tocilizumab	Interventional	2020-04-02	ClinicalTrials.gov	TOCILIZUMAB	TOCILIZUMAB
NCT04331834	Drug: Hydroxychloroquine|Drug: Placebos	Interventional	2020-04-02	ClinicalTrials.gov	HYDROXYCHLOROQUINE	HYDROXYCHLOROQUINE
NCT04331899	Drug: Peginterferon Lambda-1a|Other: Placebo	Interventional	2020-04-02	ClinicalTrials.gov	INTERFERON	INTERFERON
NCT04332042	Drug: Tofacitinib	Interventional	2020-04-02	ClinicalTrials.gov	TOFACITINIB	TOFACITINIB
NCT04332094	Drug: Tocilizumab|Drug: Hydroxychloroquine|Drug: Azithromycin	Interventional	2020-04-02	ClinicalTrials.gov	TOCILIZUMAB; HYDROXYCHLOROQUINE; AZITHROMYCIN	TOCILIZUMAB; HYDROXYCHLOROQUINE; AZITHROMYCIN
NCT04332107	Drug: Azithromycin|Drug: Placebos	Interventional	2020-04-02	ClinicalTrials.gov	AZITHROMYCIN	AZITHROMYCIN
NCT04332666	Drug: Angiotensin 1-7|Drug: Placebos	Interventional	2020-04-03	ClinicalTrials.gov	ANGIOTENSIN 1-7S	ANGIOTENSIN 1-7S
NCT04332835	Drug: Plasma|Drug: Hydroxychloroquine	Interventional	2020-04-03	ClinicalTrials.gov	HYDROXYCHLOROQUINE	HYDROXYCHLOROQUINE
NCT04332991	Drug: Hydroxychloroquine|Drug: Placebo	Interventional	2020-04-03	ClinicalTrials.gov	HYDROXYCHLOROQUINE	HYDROXYCHLOROQUINE
NCT04333225	Drug: Hydroxychloroquine	Interventional	2020-04-03	ClinicalTrials.gov	HYDROXYCHLOROQUINE	HYDROXYCHLOROQUINE
NCT04333407	Drug: Aspirin 75mg|Drug: Clopidogrel 75mg|Drug: Rivaroxaban 2.5 MG|Drug: Atorvastatin 40mg|Drug: Omeprazole 20mg	Interventional	2020-04-03	ClinicalTrials.gov	ASPIRIN; CLOPIDOGREL; RIVAROXABAN; ATORVASTATIN; OMEPRAZOLE	ASPIRIN; CLOPIDOGREL; RIVAROXABAN; ATORVASTATIN; OMEPRAZOLE
NCT04333472	Drug: Piclidenoson	Interventional	2020-04-03	ClinicalTrials.gov	PICLIDENOSON	PICLIDENOSON
NCT04333550	Drug: Deferoxamine	Interventional	2020-04-03	ClinicalTrials.gov	DEFEROXAMINE	DEFEROXAMINE
NCT04333589	Drug: Favipiravir	Interventional	2020-04-03	ClinicalTrials.gov	FAVIPIRAVIR	FAVIPIRAVIR
NCT04333628	Drug: chloroquine|Other: standard care	Interventional	2020-04-03	ClinicalTrials.gov	CHLOROQUINE	CHLOROQUINE
NCT04333654	Drug: Hydroxychloroquine SAR321068|Drug: Placebo	Interventional	2020-04-03	ClinicalTrials.gov	HYDROXYCHLOROQUINE	HYDROXYCHLOROQUINE
NCT04333732	Drug: Low-dose chloroquine|Drug: Mid-dose chloroquine|Drug: High-dose chloroquine|Drug: Placebo	Interventional	2020-04-03	ClinicalTrials.gov	CHLOROQUINE	CHLOROQUINE
NCT04333914	Drug: Chloroquine analog (GNS651)|Drug: Nivolumab|Drug: Tocilizumab|Other: Standard of care|Drug: Avdoralimab|Drug: Monalizumab	Interventional	2020-04-03	ClinicalTrials.gov	CHLOROQUINE; NIVOLUMAB; TOCILIZUMAB; AVDORALIMAB; MONALIZUMAB	CHLOROQUINE; NIVOLUMAB; TOCILIZUMAB; AVDORALIMAB; MONALIZUMAB
NCT04334044	Drug: Ruxolitinib Oral Tablet	Interventional	2020-04-03	ClinicalTrials.gov	RUXOLITINIB	RUXOLITINIB
NCT04334148	Drug: Hydroxychloroquine|Drug: Placebo oral tablet	Interventional	2020-04-06	ClinicalTrials.gov	HYDROXYCHLOROQUINE	HYDROXYCHLOROQUINE
NCT04334382	Drug: Hydroxychloroquine|Drug: Azithromycin	Interventional	2020-04-06	ClinicalTrials.gov	HYDROXYCHLOROQUINE; AZITHROMYCIN	HYDROXYCHLOROQUINE; AZITHROMYCIN
NCT04334460	Drug: BLD-2660	Interventional	2020-04-06	ClinicalTrials.gov	BLD-2660	BLD-2660
NCT04334512	Drug: Hydroxychloroquine|Drug: Azithromycin|Dietary Supplement: Vitamin C|Dietary Supplement: Vitamin D|Dietary Supplement: Zinc	Interventional	2020-04-06	ClinicalTrials.gov	HYDROXYCHLOROQUINE; AZITHROMYCIN	HYDROXYCHLOROQUINE; AZITHROMYCIN
NCT04334629	Drug: Ibuprofen	Interventional	2020-04-06	ClinicalTrials.gov	IBUPROFEN	IBUPROFEN
NCT04334928	Drug: Emtricitabine/tenofovir disoproxil|Drug: Hydroxychloroquine|Drug: Placebo: Emtricitabine/tenofovir disoproxil Placebo|Drug: Placebo: Hydroxychloroquine	Interventional	2020-04-06	ClinicalTrials.gov	EMTRICITABINE + TENOFOVIR; HYDROXYCHLOROQUINE; EMTRICITABINE + TENOFOVIR; HYDROXYCHLOROQUINE	EMTRICITABINE; TENOFOVIR; HYDROXYCHLOROQUINE
NCT04334967	Drug: Hydroxychloroquine|Dietary Supplement: Vitamin C	Interventional	2020-04-06	ClinicalTrials.gov	HYDROXYCHLOROQUINE	HYDROXYCHLOROQUINE
NCT04335071	Drug: Tocilizumab (TCZ)|Drug: Placebo	Interventional	2020-04-06	ClinicalTrials.gov	TOCILIZUMAB	TOCILIZUMAB
NCT04335084	Drug: Hydroxychloroquine|Dietary Supplement: Vitamin C|Dietary Supplement: Vitamin D|Dietary Supplement: Zinc	Interventional	2020-04-06	ClinicalTrials.gov	HYDROXYCHLOROQUINE	HYDROXYCHLOROQUINE
NCT04335123	Drug: Losartan	Interventional	2020-04-06	ClinicalTrials.gov	LOSARTAN	LOSARTAN
NCT04335136	Drug: RhACE2 APN01|Drug: Physiological saline solution	Interventional	2020-04-06	ClinicalTrials.gov	ANGIOTENSIN RECEPTOR BLOCKERS	ANGIOTENSIN RECEPTOR BLOCKERS
NCT04335201	Drug: Defibrotide Injection	Interventional	2020-04-06	ClinicalTrials.gov	DEFIBROTIDE	DEFIBROTIDE
NCT04335305	Drug: Tocilizumab|Biological: Pembrolizumab (MK-3475)	Interventional	2020-04-06	ClinicalTrials.gov	TOCILIZUMAB; PEMBROLIZUMAB	TOCILIZUMAB; PEMBROLIZUMAB
NCT04335552	Other: Standard of care|Drug: Hydroxychloroquine|Drug: Azithromycin	Interventional	2020-04-06	ClinicalTrials.gov	HYDROXYCHLOROQUINE; AZITHROMYCIN	HYDROXYCHLOROQUINE; AZITHROMYCIN
NCT04335786	Drug: Valsartan (Diovan)|Drug: Placebo oral tablet	Interventional	2020-04-06	ClinicalTrials.gov	VALSARTAN	VALSARTAN
NCT04336332	Combination Product: Hydroxychloroquine Sulfate + Azithromycin|Drug: Hydroxychloroquine Sulfate	Interventional	2020-04-07	ClinicalTrials.gov	HYDROXYCHLOROQUINE + AZITHROMYCIN; HYDROXYCHLOROQUINE	HYDROXYCHLOROQUINE; AZITHROMYCIN
NCT04336748	Drug: Hydroxychloroquine	Interventional	2020-04-07	ClinicalTrials.gov	HYDROXYCHLOROQUINE	HYDROXYCHLOROQUINE
NCT04336904	Drug: Favipiravir|Other: Placebo	Interventional	2020-04-07	ClinicalTrials.gov	FAVIPIRAVIR	FAVIPIRAVIR
NCT04338074	Drug: Tranexamic acid tablets|Drug: Placebo oral tablet	Interventional	2020-04-08	ClinicalTrials.gov	TRANEXAMIC ACID	TRANEXAMIC ACID
NCT04338126	Drug: Tranexamic acid|Drug: Placebo oral tablet	Interventional	2020-04-08	ClinicalTrials.gov	TRANEXAMIC ACID	TRANEXAMIC ACID
NCT04338698	Drug: Hydroxychloroquine|Drug: Oseltamivir|Drug: Azithromycin	Interventional	2020-04-08	ClinicalTrials.gov	HYDROXYCHLOROQUINE; OSELTAMIVIR; AZITHROMYCIN	HYDROXYCHLOROQUINE; OSELTAMIVIR; AZITHROMYCIN
NCT04338802	Drug: Nintedanib 150 MG|Other: Placebo	Interventional	2020-04-08	ClinicalTrials.gov	NINTEDANIB	NINTEDANIB
NCT04338906	Drug: Camostat Mesilate|Drug: Placebo|Drug: Hydroxychloroquine	Interventional	2020-04-08	ClinicalTrials.gov	CAMOSTAT; HYDROXYCHLOROQUINE	CAMOSTAT; HYDROXYCHLOROQUINE
NCT04338958	Drug: Ruxolitinib	Interventional	2020-04-08	ClinicalTrials.gov	RUXOLITINIB	RUXOLITINIB
NCT04339426	Drug: Atovaquone/Azithromycin	Interventional	2020-04-09	ClinicalTrials.gov	ATOVAQUONE + AZITHROMYCIN	ATOVAQUONE; AZITHROMYCIN
NCT04339712	Drug: Anakinra|Drug: Tocilizumab	Interventional	2020-04-09	ClinicalTrials.gov	ANAKINRA; TOCILIZUMAB	ANAKINRA; TOCILIZUMAB
NCT04339816	Drug: Azithromycin|Drug: Hydroxychloroquine|Drug: Placebo	Interventional	2020-04-09	ClinicalTrials.gov	AZITHROMYCIN; HYDROXYCHLOROQUINE	AZITHROMYCIN; HYDROXYCHLOROQUINE
NCT04340232	Drug: Baricitinib	Interventional	2020-04-09	ClinicalTrials.gov	BARICITINIB	BARICITINIB
NCT04340349	Drug: Hydroxychloroquine Sulfate|Drug: Bromhexine 8 MG	Interventional	2020-04-09	ClinicalTrials.gov	HYDROXYCHLOROQUINE; BROMHEXINE	HYDROXYCHLOROQUINE; BROMHEXINE
NCT04340544	Drug: Hydroxychloroquine|Drug: Placebo	Interventional	2020-04-09	ClinicalTrials.gov	HYDROXYCHLOROQUINE	HYDROXYCHLOROQUINE
NCT04340557	Drug: Losartan	Interventional	2020-04-09	ClinicalTrials.gov	LOSARTAN	LOSARTAN
NCT04341038	Drug: Tacrolimus|Drug: Methylprednisolone	Interventional	2020-04-10	ClinicalTrials.gov	TACROLIMUS; METHYLPREDNISOLONE	TACROLIMUS; METHYLPREDNISOLONE
NCT04341116	Drug: TJ003234|Drug: Placebo	Interventional	2020-04-10	ClinicalTrials.gov	TJ003234	TJ003234
NCT04341207	Drug: Hydroxychloroquine|Drug: Azithromycin	Interventional	2020-04-10	ClinicalTrials.gov	HYDROXYCHLOROQUINE; AZITHROMYCIN	HYDROXYCHLOROQUINE; AZITHROMYCIN
NCT04341441	Drug: Hydroxychloroquine - Daily Dosing|Drug: Hydroxychloroquine - Weekly Dosing|Other: Placebo oral tablet|Diagnostic Test: Monitoring Visit - Baseline|Diagnostic Test: Monitoring Visit - Week 4|Diagnostic Test: Monitoring Visit - Week 8|Other: Weekly Assessment	Interventional	2020-04-10	ClinicalTrials.gov	HYDROXYCHLOROQUINE	HYDROXYCHLOROQUINE
NCT04341493	Drug: Nitazoxanide 500 MG|Drug: Hydroxychloroquine	Interventional	2020-04-10	ClinicalTrials.gov	NITAZOXANIDE; HYDROXYCHLOROQUINE	NITAZOXANIDE; HYDROXYCHLOROQUINE
NCT04341584	Drug: Anakinra	Interventional	2020-04-10	ClinicalTrials.gov	ANAKINRA	ANAKINRA
NCT04341675	Drug: Sirolimus|Drug: Placebo	Interventional	2020-04-10	ClinicalTrials.gov	SIROLIMUS	SIROLIMUS
NCT04341727	Drug: Hydroxychloroquine Sulfate|Drug: Azithromycin|Drug: Chloroquine Sulfate	Interventional	2020-04-10	ClinicalTrials.gov	HYDROXYCHLOROQUINE; AZITHROMYCIN; CHLOROQUINE	HYDROXYCHLOROQUINE; AZITHROMYCIN; CHLOROQUINE
NCT04341870	Drug: Sarilumab|Drug: Azithromycin|Drug: Hydroxychloroquine	Interventional	2020-04-10	ClinicalTrials.gov	SARILUMAB; AZITHROMYCIN; HYDROXYCHLOROQUINE	SARILUMAB; AZITHROMYCIN; HYDROXYCHLOROQUINE
NCT04341935	Drug: Linagliptin|Drug: Insulin regimen	Interventional	2020-04-10	ClinicalTrials.gov	LINAGLIPTIN	LINAGLIPTIN
NCT04342156	Drug: Hydroxychloroquine Sulfate 200 milligram (mg) Tab	Interventional	2020-04-10	ClinicalTrials.gov	HYDROXYCHLOROQUINE	HYDROXYCHLOROQUINE
NCT04342169	Drug: Hydroxychloroquine|Drug: Placebo oral tablet	Interventional	2020-04-10	ClinicalTrials.gov	HYDROXYCHLOROQUINE	HYDROXYCHLOROQUINE
NCT04342221	Drug: Hydroxychloroquine Sulfate|Drug: Placebo	Interventional	2020-04-10	ClinicalTrials.gov	HYDROXYCHLOROQUINE	HYDROXYCHLOROQUINE
NCT04346667	Drug: Hydroxychloroquine Sulfate Regular dose|Drug: Hydroxychloroquine Sulfate Loading Dose|Drug: Chloroquine|Drug: Placebo	Interventional	2020-04-15	ClinicalTrials.gov	HYDROXYCHLOROQUINE; CHLOROQUINE	HYDROXYCHLOROQUINE; CHLOROQUINE
NCT04347239	Drug: Placebos|Drug: Leronlimab (700mg)	Interventional	2020-04-15	ClinicalTrials.gov	LERONLIMAB	LERONLIMAB
NCT04347915	Drug: Clevudine|Drug: Placebo	Interventional	2020-04-15	ClinicalTrials.gov	CLEVUDINE	CLEVUDINE
NCT04347954	Drug: Povidone-Iodine 2%|Drug: Povidone-Iodine 0.5%|Drug: Isotonic saline 0.9%	Interventional	2020-04-15	ClinicalTrials.gov	POVIDONE-IODINE	POVIDONE-IODINE
NCT04348071	Drug: Ruxolitinib	Interventional	2020-04-15	ClinicalTrials.gov	RUXOLITINIB	RUXOLITINIB
NCT04349098	Drug: Selinexor|Other: Placebo	Interventional	2020-04-16	ClinicalTrials.gov	SELINEXOR	SELINEXOR
NCT04350320	Drug: Colchicine Tablets|Drug: Standard therapy for COVID-19 according to the stablished hospital protocols.	Interventional	2020-04-17	ClinicalTrials.gov	COLCHICINE	COLCHICINE
NCT04351152	Biological: Lenzilumab|Drug: Standard of Care	Interventional	2020-04-17	ClinicalTrials.gov	LENZILUMAB	LENZILUMAB
NCT04351243	Drug: Gimsilumab|Drug: Placebo	Interventional	2020-04-17	ClinicalTrials.gov	GIMSILUMAB	GIMSILUMAB
NCT04354389	Drug: DAS181|Drug: Placebo	Interventional	2020-04-21	ClinicalTrials.gov	DAS181	DAS181
NCT04355143	Drug: Colchicine Tablets|Other: Current care per UCLA treating physicians	Interventional	2020-04-21	ClinicalTrials.gov	COLCHICINE	COLCHICINE
NCT04355364	Drug: Dornase Alfa Inhalation Solution [Pulmozyme]|Procedure: standard procedure	Interventional	2020-04-21	ClinicalTrials.gov	DORNASE ALFA	DORNASE ALFA
NCT04355637	Drug: Inhaled budesonide	Interventional	2020-04-21	ClinicalTrials.gov	BUDESONIDE	BUDESONIDE
NCT04355936	Drug: Telmisartan arm will receive 80 mg Telmisartan twice daily plus standard care.	Interventional	2020-04-21	ClinicalTrials.gov	TELMISARTAN	TELMISARTAN
NCT04356690	Drug: Etoposide	Interventional	2020-04-22	ClinicalTrials.gov	ETOPOSIDE	ETOPOSIDE
NCT04357457	Drug: Almitrine|Drug: Placebo	Interventional	2020-04-22	ClinicalTrials.gov	ALMITRINE	ALMITRINE
NCT04357730	Drug: Alteplase 50 MG [Activase]|Drug: Alteplase 100 MG [Activase]	Interventional	2020-04-22	ClinicalTrials.gov	ALTEPLASE	ALTEPLASE
NCT04358068	Drug: Hydroxychloroquine (HCQ)|Drug: Azithromycin (Azithro)|Drug: Placebo for Hydroxychloroquine|Drug: Placebo for Azithromycin	Interventional	2020-04-22	ClinicalTrials.gov	HYDROXYCHLOROQUINE; AZITHROMYCIN	HYDROXYCHLOROQUINE; AZITHROMYCIN
NCT04360122	Drug: Levamisole|Drug: Isoprinosine|Drug: Levamisole and Isoprinosine	Interventional	2020-04-24	ClinicalTrials.gov	LEVAMISOLE; ISOPRINOSINE; LEVAMISOLE + ISOPRINOSINE	LEVAMISOLE; ISOPRINOSINE
NCT04361032	Drug: Tocilizumab Injection|Drug: Deferoxamine	Interventional	2020-04-24	ClinicalTrials.gov	TOCILIZUMAB; DEFEROXAMINE	TOCILIZUMAB; DEFEROXAMINE
NCT04361214	Drug: Leflunomide	Interventional	2020-04-24	ClinicalTrials.gov	LEFLUNOMIDE	LEFLUNOMIDE
NCT04362137	Drug: Ruxolitinib|Drug: Placebo	Interventional	2020-04-24	ClinicalTrials.gov	RUXOLITINIB	RUXOLITINIB
NCT04362813	Drug: Canakinumab|Drug: Placebo	Interventional	2020-04-27	ClinicalTrials.gov	CANAKINUMAB	CANAKINUMAB
NCT04363203	Drug: Hydroxychloroquine|Drug: Azithromycin|Drug: Placebo oral tablet	Interventional	2020-04-27	ClinicalTrials.gov	HYDROXYCHLOROQUINE; AZITHROMYCIN	HYDROXYCHLOROQUINE; AZITHROMYCIN
NCT04363437	Drug: Colchicine|Drug: Usual Care	Interventional	2020-04-27	ClinicalTrials.gov	COLCHICINE	COLCHICINE
NCT04363502	Drug: Clazakizumab|Drug: Placebo	Interventional	2020-04-27	ClinicalTrials.gov	CLAZAKIZUMAB	CLAZAKIZUMAB
NCT04363814	Biological: Bactek-R	Interventional	2020-04-27	ClinicalTrials.gov	BACTEK-R	BACTEK-R
NCT04364009	Drug: Anakinra plus oSOC|Drug: oSOC	Interventional	2020-04-27	ClinicalTrials.gov	ANAKINRA	ANAKINRA
NCT04364763	Drug: RBT-9 (90 mg)|Drug: 0.9% sodium chloride (normal saline)	Interventional	2020-04-28	ClinicalTrials.gov	RBT-9	RBT-9
NCT04364815	Drug: Hydroxychloroquine plus standard preventive measures|Drug: Placebo plus standard preventive measures	Interventional	2020-04-28	ClinicalTrials.gov	HYDROXYCHLOROQUINE	HYDROXYCHLOROQUINE
NCT04365257	Drug: Prazosin|Other: Standard of care	Interventional	2020-04-28	ClinicalTrials.gov	PRAZOSIN	PRAZOSIN
NCT04365517	Drug: Sitagliptin	Interventional	2020-04-28	ClinicalTrials.gov	SITAGLIPTIN	SITAGLIPTIN
NCT04365985	Drug: Naltrexone|Drug: Ketamine|Other: Placebo	Interventional	2020-04-28	ClinicalTrials.gov	NALTREXONE; KETAMINE	NALTREXONE; KETAMINE
NCT04370015	Drug: Hydroxychloroquine|Drug: Placebo oral tablet	Interventional	2020-04-30	ClinicalTrials.gov	HYDROXYCHLOROQUINE	HYDROXYCHLOROQUINE
NCT04370262	Drug: SOC + Intravenous Famotidine|Drug: SOC + Placebo	Interventional	2020-04-30	ClinicalTrials.gov	FAMOTIDINE	FAMOTIDINE
NCT04370834	Biological: Tocilizumab	Interventional	2020-05-01	ClinicalTrials.gov	TOCILIZUMAB	TOCILIZUMAB
NCT04371367	Biological: avdoralimab|Other: Placebo	Interventional	2020-05-01	ClinicalTrials.gov	AVDORALIMAB	AVDORALIMAB
NCT04371393	Biological: Remestemcel-L|Drug: Placebo	Interventional	2020-05-01	ClinicalTrials.gov	REMESTEMCEL-L	REMESTEMCEL-L
NCT04371406	Drug: Hydroxychloroquine and Azithromycin|Dietary Supplement: Azinc	Interventional	2020-05-01	ClinicalTrials.gov	HYDROXYCHLOROQUINE + AZITHROMYCIN	HYDROXYCHLOROQUINE; AZITHROMYCIN
NCT04371640	Drug: Sirolimus 1 MG/ML|Drug: Placebo	Interventional	2020-05-01	ClinicalTrials.gov	SIROLIMUS	SIROLIMUS
NCT04371952	Drug: Doxycycline|Drug: Placebo	Interventional	2020-05-01	ClinicalTrials.gov	DOXYCYCLINE	DOXYCYCLINE
NCT04371965	Drug: Povidone-Iodine	Interventional	2020-05-01	ClinicalTrials.gov	POVIDONE-IODINE	POVIDONE-IODINE
NCT04371978	Drug: Linagliptin 5 MG	Interventional	2020-05-01	ClinicalTrials.gov	LINAGLIPTIN	LINAGLIPTIN
NCT04372017	Drug: Hydroxychloroquine|Dietary Supplement: Vitamin D	Interventional	2020-05-01	ClinicalTrials.gov	HYDROXYCHLOROQUINE	HYDROXYCHLOROQUINE
NCT04372082	Other: Standard of care (SOC)|Drug: Hydroxychloroquine|Drug: Association of diltiazem and niclosamide	Interventional	2020-05-01	ClinicalTrials.gov	HYDROXYCHLOROQUINE; DILTIAZEM + NICLOSAMIDE	HYDROXYCHLOROQUINE; DILTIAZEM; NICLOSAMIDE
NCT04372589	Drug: Heparin	Interventional	2020-05-04	ClinicalTrials.gov	HEPARIN	HEPARIN
NCT04372602	Drug: Duvelisib|Procedure: Peripheral blood draw	Interventional	2020-05-04	ClinicalTrials.gov	DUVELISIB	DUVELISIB
NCT04372628	Drug: Hydroxychloroquine|Drug: Lopinavir/ritonavir 400 mg/100 mg|Other: Placebo	Interventional	2020-05-04	ClinicalTrials.gov	HYDROXYCHLOROQUINE; LOPINAVIR + RITONAVIR	HYDROXYCHLOROQUINE; LOPINAVIR; RITONAVIR
NCT04373044	Drug: Baricitinib|Drug: Hydroxychloroquine|Drug: Placebo Administration	Interventional	2020-05-04	ClinicalTrials.gov	BARICITINIB; HYDROXYCHLOROQUINE	BARICITINIB; HYDROXYCHLOROQUINE
NCT04373707	Drug: Enoxaparin	Interventional	2020-05-04	ClinicalTrials.gov	ENOXAPARIN	ENOXAPARIN
NCT04373733	Drug: Favipiravir|Drug: Hydroxychloroquine|Drug: Azithromycin|Drug: Zinc Sulfate|Other: Standard of care management	Interventional	2020-05-04	ClinicalTrials.gov	FAVIPIRAVIR; HYDROXYCHLOROQUINE; AZITHROMYCIN	FAVIPIRAVIR; HYDROXYCHLOROQUINE; AZITHROMYCIN
NCT04373824	Drug: Ivermectin	Interventional	2020-05-04	ClinicalTrials.gov	IVERMECTIN	IVERMECTIN
NCT04374019	Drug: Hydroxychloroquine|Drug: Hydroxychloroquine and Azithromycin|Drug: Hydroxychloroquine and Ivermectin|Drug: Camostat Mesilate	Interventional	2020-05-05	ClinicalTrials.gov	HYDROXYCHLOROQUINE; HYDROXYCHLOROQUINE + AZITHROMYCIN; HYDROXYCHLOROQUINE + IVERMECTIN; CAMOSTAT	HYDROXYCHLOROQUINE; AZITHROMYCIN; IVERMECTIN; CAMOSTAT
NCT04374032	Drug: metenkefalin + tridecactide|Drug: The standard of care	Interventional	2020-05-05	ClinicalTrials.gov	METENKEFALIN + TRIDECACTIDE	METENKEFALIN; TRIDECACTIDE
NCT04374279	Drug: Bicalutamide 150 Mg Oral Tablet|Drug: Ivermectin 3Mg Tab	Interventional	2020-05-05	ClinicalTrials.gov	BICALUTAMIDE; IVERMECTIN	BICALUTAMIDE; IVERMECTIN
NCT04374461	Drug: N-acetylcysteine|Other: Peripheral Blood	Interventional	2020-05-05	ClinicalTrials.gov	N-ACETYLCYSTEINE	N-ACETYLCYSTEINE
NCT04374552	Drug: Hydroxychloroquine sulfate &Azithromycin|Drug: Placebo	Interventional	2020-05-05	ClinicalTrials.gov	HYDROXYCHLOROQUINE + AZITHROMYCIN	HYDROXYCHLOROQUINE; AZITHROMYCIN
NCT04374903	Drug: HCQ & AZ vs HCQ+SIR	Interventional	2020-05-05	ClinicalTrials.gov	HYDROXYCHLOROQUINE + AZITHROMYCIN	HYDROXYCHLOROQUINE; AZITHROMYCIN
NCT04374942	Drug: Hydroxychloroquine|Drug: Placebo oral tablet	Interventional	2020-05-05	ClinicalTrials.gov	HYDROXYCHLOROQUINE	HYDROXYCHLOROQUINE
NCT04375046	Drug: Recombinant Bacterial ACE2 receptors -like enzyme of B38-CAP (rbACE2)	Interventional	2020-05-05	ClinicalTrials.gov	ANGIOTENSIN RECEPTOR BLOCKERS	ANGIOTENSIN RECEPTOR BLOCKERS
NCT04375202	Drug: Colchicine 1 MG Oral Tablet	Interventional	2020-05-05	ClinicalTrials.gov	COLCHICINE	COLCHICINE
NCT04375397	Drug: Ibrutinib|Drug: Placebo	Interventional	2020-05-05	ClinicalTrials.gov	IBRUTINIB	IBRUTINIB
NCT04376684	Biological: Otilimab|Biological: Placebo|Drug: Standard of care	Interventional	2020-05-06	ClinicalTrials.gov	OTILIMAB	OTILIMAB
NCT04376814	Drug: Favipiravir|Drug: Hydroxychloroquine|Drug: Lopinavir / Ritonavir	Interventional	2020-05-06	ClinicalTrials.gov	FAVIPIRAVIR; HYDROXYCHLOROQUINE; LOPINAVIR + RITONAVIR	FAVIPIRAVIR; HYDROXYCHLOROQUINE; LOPINAVIR; RITONAVIR
NCT04377308	Drug: Fluoxetine	Interventional	2020-05-06	ClinicalTrials.gov	FLUOXETINE	FLUOXETINE
NCT04377503	Drug: Tocilizumab 180 MG/ML|Drug: Methylprednisolone Sodium Succinate	Interventional	2020-05-06	ClinicalTrials.gov	TOCILIZUMAB; METHYLPREDNISOLONE	TOCILIZUMAB; METHYLPREDNISOLONE
NCT04377620	Drug: Placebo|Drug: Ruxolitinib	Interventional	2020-05-06	ClinicalTrials.gov	RUXOLITINIB	RUXOLITINIB
NCT04377646	Drug: Hydroxychloroquine|Drug: Hydroxychloroquine (placebo)|Drug: Zinc|Drug: Zinc (Placebo)	Interventional	2020-05-06	ClinicalTrials.gov	HYDROXYCHLOROQUINE	HYDROXYCHLOROQUINE
NCT04377659	Drug: Tocilizumab	Interventional	2020-05-06	ClinicalTrials.gov	TOCILIZUMAB	TOCILIZUMAB
NCT04377711	Drug: Ciclesonide|Drug: Placebo	Interventional	2020-05-06	ClinicalTrials.gov	CICLESONIDE	CICLESONIDE
NCT04377750	Drug: Tocilizumab	Interventional	2020-05-06	ClinicalTrials.gov	TOCILIZUMAB	TOCILIZUMAB
NCT04377997	Drug: Enoxaparin	Interventional	2020-05-07	ClinicalTrials.gov	ENOXAPARIN	ENOXAPARIN
NCT04379076	Drug: Interleukin-7|Drug: Placebos	Interventional	2020-05-07	ClinicalTrials.gov	INTERLEUKIN-7S	INTERLEUKIN-7S
NCT04379271	Drug: IMU-838|Other: Placebo	Interventional	2020-05-07	ClinicalTrials.gov	IMU-838	IMU-838
NCT04379492	Drug: Hydroxychloroquine|Other: Placebo	Interventional	2020-05-07	ClinicalTrials.gov	HYDROXYCHLOROQUINE	HYDROXYCHLOROQUINE
NCT04379518	Biological: Recombinant Interferon Alfa-2b|Drug: Rintatolimod	Interventional	2020-05-07	ClinicalTrials.gov	INTERFERON; RINTATOLIMOD	INTERFERON; RINTATOLIMOD
NCT04380376	Drug: Melphalan|Other: Standard of care	Interventional	2020-05-08	ClinicalTrials.gov	MELPHALAN	MELPHALAN
NCT04380402	Drug: Atorvastatin	Interventional	2020-05-08	ClinicalTrials.gov	ATORVASTATIN	ATORVASTATIN
NCT04380519	Biological: RPH-104 80 mg|Drug: Olokizumab 64 mg|Drug: Placebo	Interventional	2020-05-08	ClinicalTrials.gov	OLOKIZUMAB	OLOKIZUMAB
NCT04380688	Drug: Acalabrutinib	Interventional	2020-05-08	ClinicalTrials.gov	ACALABRUTINIB	ACALABRUTINIB
NCT04380961	Drug: Sirukumab|Drug: Placebo|Other: Standard of Care (SOC)	Interventional	2020-05-08	ClinicalTrials.gov	SIRUKUMAB	SIRUKUMAB
NCT04381052	Drug: Clazakizumab|Other: Placebo	Interventional	2020-05-08	ClinicalTrials.gov	CLAZAKIZUMAB	CLAZAKIZUMAB
NCT04381364	Drug: Ciclesonide Inhalation Aerosol	Interventional	2020-05-08	ClinicalTrials.gov	CICLESONIDE	CICLESONIDE
NCT04381377	Drug: azoximer bromide|Other: Placebo	Interventional	2020-05-08	ClinicalTrials.gov	AZOXIMER BROMIDE	AZOXIMER BROMIDE
NCT04381884	Drug: IVERMECTIN (IVER P¬Æ) arm will receive IVM 600 ¬µg / kg once daily plus standard care. CONTROL arm will receive standard care.	Interventional	2020-05-11	ClinicalTrials.gov	IVERMECTIN	IVERMECTIN
NCT04381936	Drug: Lopinavir-Ritonavir|Drug: Corticosteroid|Drug: Hydroxychloroquine|Drug: Azithromycin|Biological: Convalescent plasma|Drug: Tocilizumab	Interventional	2020-05-11	ClinicalTrials.gov	LOPINAVIR + RITONAVIR; CORTICOSTEROID; HYDROXYCHLOROQUINE; AZITHROMYCIN; TOCILIZUMAB	LOPINAVIR; RITONAVIR; CORTICOSTEROID; HYDROXYCHLOROQUINE; AZITHROMYCIN; TOCILIZUMAB
NCT04381962	Drug: Azithromycin Capsule	Interventional	2020-05-11	ClinicalTrials.gov	AZITHROMYCIN	AZITHROMYCIN
NCT04381988	Drug: Hydroxychloroquine|Other: Placebo|Radiation: Radiation therapy	Interventional	2020-05-11	ClinicalTrials.gov	HYDROXYCHLOROQUINE	HYDROXYCHLOROQUINE
NCT04382040	Drug: ArtemiC|Drug: Placebo	Interventional	2020-05-11	ClinicalTrials.gov	ARTEMIC	ARTEMIC
NCT04382053	Drug: DFV890|Drug: Standard of Care (SoC)	Interventional	2020-05-11	ClinicalTrials.gov	DFV890	DFV890
NCT04382066	Drug: Plitidepsin 1.5 mg/day|Drug: Plitidepsin 2.0 mg/day|Drug: Plitidepsin 2.5 mg/day	Interventional	2020-05-11	ClinicalTrials.gov	PLITIDEPSIN	PLITIDEPSIN
NCT04382586	Drug: Zanubrutinib|Drug: Supportive Care|Drug: Placebo	Interventional	2020-05-11	ClinicalTrials.gov	ZANUBRUTINIB	ZANUBRUTINIB
NCT04382625	Drug: Hydroxychloroquine	Interventional	2020-05-11	ClinicalTrials.gov	HYDROXYCHLOROQUINE	HYDROXYCHLOROQUINE
NCT04382651	Drug: MAS825|Drug: Matching placebo	Interventional	2020-05-11	ClinicalTrials.gov	MAS825	MAS825
NCT04382755	Drug: Zilucoplan¬Æ|Drug: Placebo	Interventional	2020-05-11	ClinicalTrials.gov	ZILUCOPLAN	ZILUCOPLAN
NCT04382768	Drug: Inhaled Hypertonic ibuprofen	Interventional	2020-05-11	ClinicalTrials.gov	IBUPROFEN	IBUPROFEN
NCT04382846	Drug: Nitazoxanide|Drug: Ivermectin|Drug: Chloroquine|Drug: Azithromycin	Interventional	2020-05-11	ClinicalTrials.gov	NITAZOXANIDE; IVERMECTIN; CHLOROQUINE; AZITHROMYCIN	NITAZOXANIDE; IVERMECTIN; CHLOROQUINE; AZITHROMYCIN
NCT04382924	Drug: NP-120 (Ifenprodil)	Interventional	2020-05-11	ClinicalTrials.gov	NP-120	NP-120
NCT04382950	Combination Product: Recombinant Bacterial ACE2 receptors -like enzyme of B38-CAP (rbACE2) plus Aerosolized 13 cis retinoic acid	Interventional	2020-05-11	ClinicalTrials.gov	ANGIOTENSIN RECEPTOR BLOCKERS	ANGIOTENSIN RECEPTOR BLOCKERS
NCT04384731	Drug: poractant alfa	Interventional	2020-05-12	ClinicalTrials.gov	PORACTANT ALFA	PORACTANT ALFA
NCT04385095	Drug: Interferon beta 1a|Drug: Placebo	Interventional	2020-05-12	ClinicalTrials.gov	INTERFERON	INTERFERON
NCT04385264	Drug: Hydroxychloroquine|Drug: Mannitol	Interventional	2020-05-12	ClinicalTrials.gov	HYDROXYCHLOROQUINE; MANNITOL	HYDROXYCHLOROQUINE; MANNITOL
NCT04385849	Biological: N-803|Other: Saline	Interventional	2020-05-13	ClinicalTrials.gov	N-803	N-803
NCT04386070	Drug: Lopinavir-Ritonavir|Drug: Hydroxychloroquine	Interventional	2020-05-13	ClinicalTrials.gov	LOPINAVIR + RITONAVIR; HYDROXYCHLOROQUINE	LOPINAVIR; RITONAVIR; HYDROXYCHLOROQUINE
NCT04386239	Drug: Sarilumab Prefilled Syringe	Interventional	2020-05-13	ClinicalTrials.gov	SARILUMAB	SARILUMAB
NCT04386447	Drug: Oxytocin|Drug: Standard of Care	Interventional	2020-05-13	ClinicalTrials.gov	OXYTOCIN	OXYTOCIN
NCT04386616	Drug: MSTT1041A|Drug: MSTT1041A-matched Placebo|Drug: UTTR1147A|Drug: UTTR1147A-matched Placebo	Interventional	2020-05-13	ClinicalTrials.gov	MSTT1041A; UTTR1147A	MSTT1041A; UTTR1147A
NCT04387240	Drug: Artemisinin / Artesunate|Other: placebo	Interventional	2020-05-13	ClinicalTrials.gov	ARTEMISININ + ARTESUNATE	ARTEMISININ; ARTESUNATE
NCT04391127	Drug: Hydroxychloroquine|Drug: Ivermectin|Drug: Placebo	Interventional	2020-05-18	ClinicalTrials.gov	HYDROXYCHLOROQUINE; IVERMECTIN	HYDROXYCHLOROQUINE; IVERMECTIN
NCT04391179	Drug: Dipyridamole 100 Milligram(mg)|Drug: Placebo oral tablet	Interventional	2020-05-18	ClinicalTrials.gov	DIPYRIDAMOLE	DIPYRIDAMOLE
NCT04391309	Biological: IC14|Other: Placebo	Interventional	2020-05-18	ClinicalTrials.gov	IC14	IC14
NCT04392128	Drug: Hydroxychloroquine Sulfate 200 MG [Plaquenil]|Drug: Azithromycin 250 MG Oral Capsule|Drug: Placebo oral tablet|Drug: Placebo oral capsule	Interventional	2020-05-18	ClinicalTrials.gov	HYDROXYCHLOROQUINE; AZITHROMYCIN	HYDROXYCHLOROQUINE; AZITHROMYCIN
NCT04392219	Drug: EIDD-2801|Drug: Placebo	Interventional	2020-05-18	ClinicalTrials.gov	EIDD-2801	EIDD-2801
NCT04392427	Drug: Treatment group: will receive a combination of Nitazoxanide, Ribavirin and Ivermectin for a duration of seven days :	Interventional	2020-05-18	ClinicalTrials.gov	NITAZOXANIDE + RIBAVIRIN + IVERMECTIN	NITAZOXANIDE; RIBAVIRIN; IVERMECTIN
NCT04392531	Drug: Cyclosporine|Drug: Standard treatment	Interventional	2020-05-19	ClinicalTrials.gov	CYCLOSPORIN	CYCLOSPORIN
NCT04392713	Drug: Ivermectin 6 MG Oral Tablet (2 tablets)	Interventional	2020-05-19	ClinicalTrials.gov	IVERMECTIN	IVERMECTIN
NCT04392973	Combination Product: Favipiravir and Hydroxychloroquine	Interventional	2020-05-19	ClinicalTrials.gov	FAVIPIRAVIR + HYDROXYCHLOROQUINE	FAVIPIRAVIR; HYDROXYCHLOROQUINE
NCT04393038	Drug: ABX464|Drug: Placebo	Interventional	2020-05-19	ClinicalTrials.gov	ABX464	ABX464
NCT04393051	Drug: Baricitinib Oral Tablet	Interventional	2020-05-19	ClinicalTrials.gov	BARICITINIB	BARICITINIB
NCT04393246	Drug: EDP1815|Drug: Dapagliflozin|Drug: Ambrisentan|Other: Standard of care	Interventional	2020-05-19	ClinicalTrials.gov	EDP1815; DAPAGLIFLOZIN; AMBRISENTAN	EDP1815; DAPAGLIFLOZIN; AMBRISENTAN
NCT04393311	Drug: Ulinastatin|Drug: Placebo	Interventional	2020-05-19	ClinicalTrials.gov	ULINASTATIN	ULINASTATIN
NCT04393792	Drug: Povidone-Iodine|Drug: Normal saline	Interventional	2020-05-19	ClinicalTrials.gov	POVIDONE-IODINE	POVIDONE-IODINE
NCT04394117	Drug: Angiotensin Receptor Blockers	Interventional	2020-05-19	ClinicalTrials.gov	ANGIOTENSIN RECEPTOR BLOCKERS	ANGIOTENSIN RECEPTOR BLOCKERS
NCT04394208	Drug: Silymarin|Drug: Placebo	Interventional	2020-05-19	ClinicalTrials.gov	SILYMARIN	SILYMARIN
NCT04394377	Drug: Group 1: Rivaroxaban 20mg/d followed by enoxaparin/unfractionated heparin when needed|Drug: Group 2: control group with enoxaparin 40mg/d	Interventional	2020-05-19	ClinicalTrials.gov	RIVAROXABAN + ENOXAPARIN; ENOXAPARIN	RIVAROXABAN; ENOXAPARIN
NCT04394416	Drug: Imatinib|Drug: Placebo oral tablet	Interventional	2020-05-19	ClinicalTrials.gov	IMATINIB	IMATINIB
NCT04394442	Drug: Hydroxychloroquine	Interventional	2020-05-19	ClinicalTrials.gov	HYDROXYCHLOROQUINE	HYDROXYCHLOROQUINE
NCT04395105	Drug: Dexamethasone	Interventional	2020-05-20	ClinicalTrials.gov	DEXAMETHASONE	DEXAMETHASONE
NCT04395456	Drug: AMY-101|Other: WFI 5% glucose	Interventional	2020-05-20	ClinicalTrials.gov	AMY-101	AMY-101
NCT04396067	Drug: Aerosolized 13 cis retinoic acid|Drug: Aerosolized All trans retinoic acid|Other: Placebo	Interventional	2020-05-20	ClinicalTrials.gov	RETINOIC ACID	RETINOIC ACID
NCT04396106	Drug: AT-527|Other: Placebo	Interventional	2020-05-20	ClinicalTrials.gov	AT-527	AT-527
NCT04397328	Drug: Hydroxychloroquine|Drug: Placebo	Interventional	2020-05-21	ClinicalTrials.gov	HYDROXYCHLOROQUINE	HYDROXYCHLOROQUINE
NCT04397497	Drug: Mavrilimumab|Drug: Placebo	Interventional	2020-05-21	ClinicalTrials.gov	MAVRILIMUMAB	MAVRILIMUMAB
NCT04397510	Drug: Heparin|Drug: 0.9% Sodium-chloride	Interventional	2020-05-21	ClinicalTrials.gov	HEPARIN	HEPARIN
NCT04397562	Drug: Levilimab|Drug: Placebo	Interventional	2020-05-21	ClinicalTrials.gov	LEVILIMAB	LEVILIMAB
NCT04397718	Drug: Degarelix|Other: Saline	Interventional	2020-05-21	ClinicalTrials.gov	DEGARELIX	DEGARELIX
NCT04398004	Drug: Clarithromycin	Interventional	2020-05-21	ClinicalTrials.gov	CLARITHROMYCIN	CLARITHROMYCIN
NCT04399356	Drug: Niclosamide|Drug: Placebo|Other: Telehealth monitoring	Interventional	2020-05-22	ClinicalTrials.gov	NICLOSAMIDE	NICLOSAMIDE
NCT04399746	Drug: Ivermectin|Drug: Azithromycin|Drug: Cholecalciferol	Interventional	2020-05-22	ClinicalTrials.gov	IVERMECTIN; AZITHROMYCIN; CHOLECALCIFEROL	IVERMECTIN; AZITHROMYCIN; CHOLECALCIFEROL
NCT04399798	Drug: Baricitinib	Interventional	2020-05-22	ClinicalTrials.gov	BARICITINIB	BARICITINIB
NCT04399980	Drug: Mavrilimumab|Drug: Placebos	Interventional	2020-05-22	ClinicalTrials.gov	MAVRILIMUMAB	MAVRILIMUMAB
NCT04400019	Drug: Hydroxychloroquine Only Product in Oral Dose Form	Interventional	2020-05-22	ClinicalTrials.gov	HYDROXYCHLOROQUINE	HYDROXYCHLOROQUINE
NCT04400058	Biological: Octagam 10%|Other: Placebo	Interventional	2020-05-22	ClinicalTrials.gov	IMMUNOGLOBULINS	IMMUNOGLOBULINS
NCT04400682	Drug: Test Drug 200 mg favipiravir|Drug: Reference Drug 200 mg favipiravir	Interventional	2020-05-22	ClinicalTrials.gov	FAVIPIRAVIR	FAVIPIRAVIR
NCT04400799	Drug: Enoxaparin 40Mg/0.4Ml Inj Syringe 0.4Ml	Interventional	2020-05-26	ClinicalTrials.gov	ENOXAPARIN	ENOXAPARIN
NCT04400890	Drug: Resveratrol|Dietary Supplement: Vitamin D3	Interventional	2020-05-26	ClinicalTrials.gov	RESVERATROL	RESVERATROL
NCT04400929	Drug: Sargramostim|Other: Normal Saline 0.9%	Interventional	2020-05-26	ClinicalTrials.gov	SARGRAMOSTIM	SARGRAMOSTIM
NCT04401293	Drug: Enoxaparin|Drug: Prophylactic/Intermediate Dose Enoxaparin	Interventional	2020-05-26	ClinicalTrials.gov	ENOXAPARIN	ENOXAPARIN
NCT04401423	Drug: TXA127|Drug: Placebo	Interventional	2020-05-26	ClinicalTrials.gov	TXA127	TXA127
NCT04401527	Drug: Sodium Nitrite|Drug: Normal Saline	Interventional	2020-05-26	ClinicalTrials.gov	SODIUM NITRITE	SODIUM NITRITE
NCT04402060	Drug: APL-9|Other: Vehicle Control	Interventional	2020-05-26	ClinicalTrials.gov	APL-9	APL-9
NCT04402203	Drug: Favipiravir|Drug: Only Standard Treatment	Interventional	2020-05-26	ClinicalTrials.gov	FAVIPIRAVIR	FAVIPIRAVIR
NCT04402866	Drug: TD-0903|Drug: Placebo	Interventional	2020-05-27	ClinicalTrials.gov	TD-0903	TD-0903
NCT04402944	Drug: Pulmozyme|Drug: Placebo	Interventional	2020-05-27	ClinicalTrials.gov	PULMOZYME	PULMOZYME
NCT04402970	Drug: Dornase Alfa Inhalation Solution	Interventional	2020-05-27	ClinicalTrials.gov	DORNASE ALFA	DORNASE ALFA
NCT04403100	Drug: Hydroxychloroquine Sulfate Tablets|Drug: Lopinavir/ Ritonavir Oral Tablet|Drug: Hydroxychloroquine Sulfate Tablets plus Lopinavir/ Ritonavir Oral Tablets|Drug: Placebo	Interventional	2020-05-27	ClinicalTrials.gov	HYDROXYCHLOROQUINE; LOPINAVIR + RITONAVIR; HYDROXYCHLOROQUINE + LOPINAVIR + RITONAVIR	HYDROXYCHLOROQUINE; LOPINAVIR; RITONAVIR
NCT04403243	Drug: Colchicine|Drug: Ruxolitinib 5 MG|Drug: Secukinumab 150 MG/ML Subcutaneous Solution [COSENTYX]|Other: standard therapy	Interventional	2020-05-27	ClinicalTrials.gov	COLCHICINE; RUXOLITINIB; SECUKINUMAB	COLCHICINE; RUXOLITINIB; SECUKINUMAB
NCT04403269	Drug: IgIV	Interventional	2020-05-27	ClinicalTrials.gov	IMMUNOGLOBULINS	IMMUNOGLOBULINS
NCT04403555	Drug: Ivermectin|Drug: Doxycycline|Drug: Chloroquine	Interventional	2020-05-27	ClinicalTrials.gov	IVERMECTIN; DOXYCYCLINE; CHLOROQUINE	IVERMECTIN; DOXYCYCLINE; CHLOROQUINE
NCT04403685	Drug: Tocilizumab	Interventional	2020-05-27	ClinicalTrials.gov	TOCILIZUMAB	TOCILIZUMAB
NCT04404192	Drug: PH94B	Interventional	2020-05-27	ClinicalTrials.gov	PH94B	PH94B
NCT04404361	Drug: Pacritinib|Drug: Placebo	Interventional	2020-05-27	ClinicalTrials.gov	PACRITINIB	PACRITINIB
NCT04405102	Drug: Ozanimod|Other: Standard of care	Interventional	2020-05-28	ClinicalTrials.gov	OZANIMOD	OZANIMOD
NCT04405271	Drug: Emtricitabine/Tenofovir Alafenamide 200 MG-25 MG Oral Tablet|Drug: Placebo	Interventional	2020-05-28	ClinicalTrials.gov	EMTRICITABINE + TENOFOVIR	EMTRICITABINE; TENOFOVIR
NCT04405570	Drug: 200 mg EIDD-2801|Drug: Placebo	Interventional	2020-05-28	ClinicalTrials.gov	EIDD-2801	EIDD-2801
NCT04405739	Drug: 200 mg EIDD-2801|Drug: 300 mg EIDD-2801|Drug: Placebo (PBO)	Interventional	2020-05-28	ClinicalTrials.gov	EIDD-2801	EIDD-2801
NCT04405843	Drug: Ivermectin Oral Product|Drug: Placebo	Interventional	2020-05-28	ClinicalTrials.gov	IVERMECTIN	IVERMECTIN
NCT04405908	Biological: SCB-2019|Biological: SCB-2019 with AS03 adjuvant|Biological: SCB-2019 with CpG 1018 adjuvant plus Alum adjuvant	Interventional	2020-05-28	ClinicalTrials.gov	SCB-2019; SCB-2019 + AS03; SCB-2019 + CPG 1018	AS03; SCB-2019; CPG 1018
NCT04405921	Drug: Hydroxychloroquine 200 Mg Oral Tablet|Drug: Azithromycin 250 MG	Interventional	2020-05-28	ClinicalTrials.gov	HYDROXYCHLOROQUINE; AZITHROMYCIN	HYDROXYCHLOROQUINE; AZITHROMYCIN
NCT04405999	Drug: Bromhexine Hydrochloride	Interventional	2020-05-28	ClinicalTrials.gov	BROMHEXINE	BROMHEXINE
NCT04406194	Drug: Favipiravir 200 mg	Interventional	2020-05-28	ClinicalTrials.gov	FAVIPIRAVIR	FAVIPIRAVIR
NCT04406246	Drug: Nitazoxanide 500Mg Oral Tablet	Interventional	2020-05-28	ClinicalTrials.gov	NITAZOXANIDE	NITAZOXANIDE
NCT04406389	Drug: Enoxaparin sodium|Drug: Unfractionated heparin|Drug: Fondapariniux|Drug: Argatroban	Interventional	2020-05-28	ClinicalTrials.gov	ENOXAPARIN; HEPARIN; FONDAPARINIUX; ARGATROBAN	ENOXAPARIN; HEPARIN; FONDAPARINIUX; ARGATROBAN
NCT04407000	Drug: Test: Favipiravir 200 mg (LOQULAR)|Drug: Reference: Favipiravir 200 mg (Avigan)	Interventional	2020-05-29	ClinicalTrials.gov	FAVIPIRAVIR	FAVIPIRAVIR
NCT04407130	Drug: Ivermectin + Doxycycline + Placebo|Drug: Ivermectin + Placebo|Drug: Placebo	Interventional	2020-05-29	ClinicalTrials.gov	IVERMECTIN + DOXYCYCLINE; IVERMECTIN	IVERMECTIN; DOXYCYCLINE; IVERMECTIN
NCT04407507	Drug: Ivermectin|Drug: Placebo	Interventional	2020-05-29	ClinicalTrials.gov	IVERMECTIN	IVERMECTIN
NCT04407689	Drug: Interleukin-7|Drug: Placebo	Interventional	2020-05-29	ClinicalTrials.gov	INTERLEUKIN-7	INTERLEUKIN-7
NCT04408183	Drug: GLS-1200|Drug: Placebo	Interventional	2020-05-29	ClinicalTrials.gov	GLS-1200	GLS-1200
NCT04408235	Drug: Enoxaparin	Interventional	2020-05-29	ClinicalTrials.gov	ENOXAPARIN	ENOXAPARIN
NCT04408456	Drug: HCQ|Other: Standard therapy	Interventional	2020-05-29	ClinicalTrials.gov	HYDROXYCHLOROQUINE	HYDROXYCHLOROQUINE
NCT04409262	Drug: Remdesivir|Drug: Tocilizumab|Drug: Placebo	Interventional	2020-06-01	ClinicalTrials.gov	REMDESIVIR; TOCILIZUMAB	REMDESIVIR; TOCILIZUMAB
NCT04409327	Drug: RTB101|Drug: Placebo	Interventional	2020-06-01	ClinicalTrials.gov	RTB101	RTB101
NCT04409483	Drug: Lopinavir-Ritonavir Drug Combination|Combination Product: Standard Care	Interventional	2020-06-01	ClinicalTrials.gov	LOPINAVIR + RITONAVIR	LOPINAVIR; RITONAVIR
NCT04409509	Biological: Garadacimab, Factor XIIa Antagonist Monoclonal Antibody|Drug: Placebo	Interventional	2020-06-01	ClinicalTrials.gov	GARADACIMAB	GARADACIMAB
NCT04409522	Drug: Melatonin|Drug: The usual treatment	Interventional	2020-06-01	ClinicalTrials.gov	MELATONIN	MELATONIN
NCT04409834	Drug: Unfractionated Heparin IV|Drug: Enoxaparin 1 mg/kg|Drug: Clopidogrel|Drug: Unfractionated heparin SC|Drug: Enoxaparin 40 Mg/0.4 mL Injectable Solution	Interventional	2020-06-01	ClinicalTrials.gov	HEPARIN; ENOXAPARIN; CLOPIDOGREL	HEPARIN; ENOXAPARIN; CLOPIDOGREL
NCT04409925	Drug: rhDNase I	Interventional	2020-06-01	ClinicalTrials.gov	RHDNASE I	RHDNASE I
NCT04410159	Drug: Povidone-Iodine|Drug: Essential oils|Other: Tap water	Interventional	2020-06-01	ClinicalTrials.gov	POVIDONE-IODINE	POVIDONE-IODINE
NCT04410328	Drug: Dipyridamole ER 200mg/ Aspirin 25mg orally/enterally|Other: Standard of care	Interventional	2020-06-01	ClinicalTrials.gov	DIPYRIDAMOLE + ASPIRIN	DIPYRIDAMOLE; ASPIRIN
NCT04410354	Drug: Merimepodib|Drug: Matching Placebo|Drug: Remdesivir	Interventional	2020-06-01	ClinicalTrials.gov	MERIMEPODIB; REMDESIVIR	MERIMEPODIB; REMDESIVIR
NCT04410562	Drug: Hydroxychloroquine|Drug: Placebo	Interventional	2020-06-01	ClinicalTrials.gov	HYDROXYCHLOROQUINE	HYDROXYCHLOROQUINE
NCT04411433	Drug: Favipiravir (3200 mg + 1200 mg)|Drug: Favipiravir (3600 mg + 1600 mg)|Drug: Favipiravir (3200 mg + 1200 mg) combined with Hydroxychloroquine|Drug: Favipiravir (3200 mg + 1200 mg) combined with Azithromycin|Drug: Hydroxychloroquine|Drug: Hydroxychloroquine combined with Azithromycin	Interventional	2020-06-02	ClinicalTrials.gov	FAVIPIRAVIR; FAVIPIRAVIR + HYDROXYCHLOROQUINE; FAVIPIRAVIR + AZITHROMYCIN; HYDROXYCHLOROQUINE; HYDROXYCHLOROQUINE + AZITHROMYCIN	FAVIPIRAVIR; HYDROXYCHLOROQUINE; AZITHROMYCIN
NCT04411446	Drug: Vitamin D|Drug: Placebo	Interventional	2020-06-02	ClinicalTrials.gov	VITAMIN D	VITAMIN D
NCT04411628	Drug: LY3819253|Drug: Placebo	Interventional	2020-06-02	ClinicalTrials.gov	LY3819253	LY3819253
NCT04411667	Drug: Octagam	Interventional	2020-06-02	ClinicalTrials.gov	OCTAGAM	OCTAGAM
NCT04411680	Drug: Sargramostim|Drug: Standard of care	Interventional	2020-06-02	ClinicalTrials.gov	SARGRAMOSTIM	SARGRAMOSTIM
NCT04412018	Drug: Icosapent ethyl	Interventional	2020-06-02	ClinicalTrials.gov	ICOSAPENT ETHYL	ICOSAPENT ETHYL
NCT04412057	Drug: CERC-002|Drug: Placebo	Interventional	2020-06-02	ClinicalTrials.gov	CERC-002	CERC-002
NCT04412252	Drug: Tofacitinib|Other: Placebo	Interventional	2020-06-02	ClinicalTrials.gov	TOFACITINIB	TOFACITINIB
NCT04412291	Drug: Anakinra Prefilled Syringe|Drug: Tocilizumab Prefilled Syringe|Drug: Standard-of-care treatment	Interventional	2020-06-02	ClinicalTrials.gov	ANAKINRA; TOCILIZUMAB	ANAKINRA; TOCILIZUMAB
NCT04412668	Drug: ATYR1923 1 mg/kg|Drug: ATYR1923 3 mg/kg|Drug: Placebo	Interventional	2020-06-02	ClinicalTrials.gov	ATYR1923	ATYR1923
NCT04412772	Drug: Tocilizumab|Drug: Placebo	Interventional	2020-06-02	ClinicalTrials.gov	TOCILIZUMAB	TOCILIZUMAB
NCT04412785	Drug: Cyclosporine	Interventional	2020-06-02	ClinicalTrials.gov	CYCLOSPORIN	CYCLOSPORIN
NCT04413838	Drug: NIVOLUMAB|Other: Routine standard of care	Interventional	2020-06-04	ClinicalTrials.gov	NIVOLUMAB	NIVOLUMAB
NCT04414098	Drug: INC424 / Ruxolitinib	Interventional	2020-06-04	ClinicalTrials.gov	INC424 + RUXOLITINIB	INC424; RUXOLITINIB
NCT04414241	Drug: Hydroxychloroquine	Interventional	2020-06-04	ClinicalTrials.gov	HYDROXYCHLOROQUINE	HYDROXYCHLOROQUINE
NCT04414618	Drug: Opaganib|Drug: Placebo	Interventional	2020-06-04	ClinicalTrials.gov	OPAGANIB	OPAGANIB
NCT04414631	Drug: Conestat alfa	Interventional	2020-06-04	ClinicalTrials.gov	CONESTAT ALFA	CONESTAT ALFA
NCT04415060	Drug: Isoflurane Inhalant Product|Drug: Sevoflurane inhalant product	Interventional	2020-06-04	ClinicalTrials.gov	ISOFLURANE; SEVOFLURANE	ISOFLURANE; SEVOFLURANE
NCT04415073	Drug: SNDX-6352|Drug: Placebo	Interventional	2020-06-04	ClinicalTrials.gov	SNDX-6352	SNDX-6352
NCT04415151	Drug: Tofacitinib 10 mg|Drug: Placebo	Interventional	2020-06-04	ClinicalTrials.gov	TOFACITINIB	TOFACITINIB
NCT04416048	Drug: Rivaroxaban|Other: Standard Of Care (SOC)	Interventional	2020-06-04	ClinicalTrials.gov	RIVAROXABAN	RIVAROXABAN
NCT04416334	Drug: Colchicine plus symptomatic treatment (paracetamol)|Drug: Symptomatic treatment (paracetamol or best symptomatic treatment based on doctor recommendations)	Interventional	2020-06-04	ClinicalTrials.gov	COLCHICINE + PARACETAMOL; PARACETAMOL	COLCHICINE; PARACETAMOL; PARACETAMOL
NCT04416399	Drug: Budesonide dry powder inhaler	Interventional	2020-06-04	ClinicalTrials.gov	BUDESONIDE	BUDESONIDE
NCT04417257	Drug: LAU-7b|Drug: Placebo oral capsule	Interventional	2020-06-04	ClinicalTrials.gov	LAU-7B	LAU-7B
NCT04418128	Drug: Nafamostat Mesylate	Interventional	2020-06-05	ClinicalTrials.gov	NAFAMOSTAT MESYLATE	NAFAMOSTAT MESYLATE
NCT04418531	Biological: Anti-coronavirus antibodies (immunoglobulins) obtained with DFPP form convalescent patients	Interventional	2020-06-05	ClinicalTrials.gov	IMMUNOGLOBULINS	IMMUNOGLOBULINS
NCT04419025	Drug: N-acetylcysteine	Interventional	2020-06-05	ClinicalTrials.gov	N-ACETYLCYSTEINE	N-ACETYLCYSTEINE
NCT04419610	Biological: TRV027|Other: sodium chloride 0.9%	Interventional	2020-06-05	ClinicalTrials.gov	TRV027	TRV027
NCT04420247	Drug: Chloroquine|Drug: Hydroxychloroquine|Other: standard care	Interventional	2020-06-09	ClinicalTrials.gov	CHLOROQUINE; HYDROXYCHLOROQUINE	CHLOROQUINE; HYDROXYCHLOROQUINE
NCT04420299	Drug: Bemiparin	Interventional	2020-06-09	ClinicalTrials.gov	BEMIPARIN	BEMIPARIN
NCT04420741	Drug: Iloprost|Drug: Isotonic saline	Interventional	2020-06-09	ClinicalTrials.gov	ILOPROST	ILOPROST
NCT04421027	Drug: Baricitinib|Drug: Placebo	Interventional	2020-06-09	ClinicalTrials.gov	BARICITINIB	BARICITINIB
NCT04421534	Drug: Lactoferrin	Interventional	2020-06-09	ClinicalTrials.gov	LACTOFERRIN	LACTOFERRIN
NCT04421664	Drug: Hydroxychloroquine|Drug: Placebo oral tablet	Interventional	2020-06-09	ClinicalTrials.gov	HYDROXYCHLOROQUINE	HYDROXYCHLOROQUINE
NCT04422509	Biological: lanadelumab|Other: regular care	Interventional	2020-06-09	ClinicalTrials.gov	LANADELUMAB	LANADELUMAB
NCT04422561	Drug: Ivermectin Tablets	Interventional	2020-06-09	ClinicalTrials.gov	IVERMECTIN	IVERMECTIN
NCT04422678	Drug: Imatinib Mesylate|Drug: Standard of Care	Interventional	2020-06-09	ClinicalTrials.gov	IMATINIB	IMATINIB
NCT04423042	Biological: Tocilizumab	Interventional	2020-06-09	ClinicalTrials.gov	TOCILIZUMAB	TOCILIZUMAB
NCT04423861	Drug: Nitazoxanide|Drug: Placebo	Interventional	2020-06-09	ClinicalTrials.gov	NITAZOXANIDE	NITAZOXANIDE
NCT04424056	Drug: Anakinra +/- Ruxolitinib (stages 2b/3)|Drug: Anakinra and Ruxolitinib (Advanced stage 3)|Drug: Tocilizumab +/- ruxolitinib (stages 2b/3)|Drug: Tocilizumab and Ruxolitinib (Advanced stage 3)|Other: Standard of care	Interventional	2020-06-09	ClinicalTrials.gov	ANAKINRA; ANAKINRA + RUXOLITINIB; TOCILIZUMAB; TOCILIZUMAB + RUXOLITINIB	ANAKINRA; RUXOLITINIB; TOCILIZUMAB
NCT04424134	Drug: Bromhexine and Spironolactone|Drug: Base therapy	Interventional	2020-06-09	ClinicalTrials.gov	BROMHEXINE + SPIRONOLACTONE	BROMHEXINE; SPIRONOLACTONE
NCT04424901	Drug: Dipyridamole	Interventional	2020-06-11	ClinicalTrials.gov	DIPYRIDAMOLE	DIPYRIDAMOLE
NCT04425252	Drug: Brequinar|Other: Standard of Care	Interventional	2020-06-11	ClinicalTrials.gov	BREQUINAR	BREQUINAR
NCT04425460	Drug: Favipiravir|Other: Placebo	Interventional	2020-06-11	ClinicalTrials.gov	FAVIPIRAVIR	FAVIPIRAVIR
NCT04425538	Drug: Infliximab	Interventional	2020-06-11	ClinicalTrials.gov	INFLIXIMAB	INFLIXIMAB
NCT04425629	Drug: REGN10933+REGN10987 combination therapy|Drug: Placebo	Interventional	2020-06-11	ClinicalTrials.gov	REGN10933 + REGN10987	REGN10933; REGN10987
NCT04425707	Drug: Ivermectin	Interventional	2020-06-11	ClinicalTrials.gov	IVERMECTIN	IVERMECTIN
NCT04425733	Drug: MK-5475|Drug: Placebo	Interventional	2020-06-11	ClinicalTrials.gov	MK-5475	MK-5475
NCT04425772	Drug: FNC+Standard of Care|Drug: FNC dummy tablet+Standard of Care	Interventional	2020-06-11	ClinicalTrials.gov	FNC	FNC
NCT04426201	Drug: CYT107|Drug: Placebo	Interventional	2020-06-11	ClinicalTrials.gov	CYT107	CYT107
NCT04426695	Drug: REGN10933+REGN10987 combination therapy|Drug: Placebo	Interventional	2020-06-11	ClinicalTrials.gov	REGN10933 + REGN10987	REGN10933; REGN10987
NCT04427098	Drug: Enoxaparin 40 Mg/0.4 mL Injectable Solution|Drug: Enoxaparin	Interventional	2020-06-11	ClinicalTrials.gov	ENOXAPARIN	ENOXAPARIN
NCT04427501	Drug: LY3819253|Drug: Placebo	Interventional	2020-06-11	ClinicalTrials.gov	LY3819253	LY3819253
NCT04427865	Drug: prophylactic lactoferrin daily	Interventional	2020-06-11	ClinicalTrials.gov	LACTOFERRIN	LACTOFERRIN
NCT04428008	Drug: Thymalfasin	Interventional	2020-06-11	ClinicalTrials.gov	THYMALFASIN	THYMALFASIN
NCT04428268	Drug: Chloroquine Phosphate Tablets	Interventional	2020-06-11	ClinicalTrials.gov	CHLOROQUINE	CHLOROQUINE
NCT04429334	Drug: nangibotide|Drug: placebo	Interventional	2020-06-12	ClinicalTrials.gov	NANGIBOTIDE	NANGIBOTIDE
NCT04429529	Biological: TY027|Other: 0.9% Saline	Interventional	2020-06-12	ClinicalTrials.gov	TY027	TY027
NCT04429555	Drug: Ibudilast|Drug: Placebo	Interventional	2020-06-12	ClinicalTrials.gov	IBUDILAST	IBUDILAST
NCT04429711	Drug: Ivermectin Oral Product	Interventional	2020-06-12	ClinicalTrials.gov	IVERMECTIN	IVERMECTIN
NCT04429867	Drug: Hydroxychloroquine|Drug: Placebo	Interventional	2020-06-12	ClinicalTrials.gov	HYDROXYCHLOROQUINE	HYDROXYCHLOROQUINE
NCT04431453	Drug: Remdesivir	Interventional	2020-06-16	ClinicalTrials.gov	REMDESIVIR	REMDESIVIR
NCT04431466	Drug: Ivermectin|Other: Standard treatment for COVID-19	Interventional	2020-06-16	ClinicalTrials.gov	IVERMECTIN	IVERMECTIN
NCT04432298	Drug: Pamrevlumab|Drug: Placebo	Interventional	2020-06-16	ClinicalTrials.gov	PAMREVLUMAB	PAMREVLUMAB
NCT04432766	Drug: BAT2020	Interventional	2020-06-16	ClinicalTrials.gov	BAT2020	BAT2020
NCT04432987	Drug: Pulmozyme	Interventional	2020-06-16	ClinicalTrials.gov	PULMOZYME	PULMOZYME
NCT04433078	Drug: Doxycycline|Drug: Placebo	Interventional	2020-06-16	ClinicalTrials.gov	DOXYCYCLINE	DOXYCYCLINE
NCT04433546	Drug: PB1046|Drug: Low Dose (10 mg) Control	Interventional	2020-06-16	ClinicalTrials.gov	PB1046	PB1046
NCT04433988	Drug: Pentoxifylline|Drug: Placebo	Interventional	2020-06-16	ClinicalTrials.gov	PENTOXIFYLLINE	PENTOXIFYLLINE
NCT04434248	Drug: Favipiravir|Drug: Standard of Care	Interventional	2020-06-16	ClinicalTrials.gov	FAVIPIRAVIR	FAVIPIRAVIR
NCT04435015	Drug: Camostat Mesylate|Drug: Microcrystalline Cellulose, NF	Interventional	2020-06-17	ClinicalTrials.gov	CAMOSTAT	CAMOSTAT
NCT04435184	Drug: Crizanlizumab|Other: 0.9% saline	Interventional	2020-06-17	ClinicalTrials.gov	CRIZANLIZUMAB	CRIZANLIZUMAB
NCT04435314	Drug: Nitazoxanide|Drug: Placebo	Interventional	2020-06-17	ClinicalTrials.gov	NITAZOXANIDE	NITAZOXANIDE
NCT04435379	Biological: VPM1002|Biological: Placebo	Interventional	2020-06-17	ClinicalTrials.gov	VPM1002	VPM1002
NCT04435522	Drug: Maraviroc	Interventional	2020-06-17	ClinicalTrials.gov	MARAVIROC	MARAVIROC
NCT04435587	Drug: Ivermectin Pill|Drug: Combined ART/hydroxychloroquine	Interventional	2020-06-17	ClinicalTrials.gov	IVERMECTIN; HYDROXYCHLOROQUINE	IVERMECTIN; HYDROXYCHLOROQUINE
NCT04435717	Drug: Tocilizumab 20 MG/ML Intravenous Solution [ACTEMRA]_#1|Drug: Tocilizumab 20 MG/ML Intravenous Solution [ACTEMRA]_#1 (2 doses)	Interventional	2020-06-17	ClinicalTrials.gov	TOCILIZUMAB	TOCILIZUMAB
NCT04435795	Drug: Ciclesonide	Interventional	2020-06-17	ClinicalTrials.gov	CICLESONIDE	CICLESONIDE
NCT04435808	Drug: Hydroxychloroquine	Interventional	2020-06-17	ClinicalTrials.gov	HYDROXYCHLOROQUINE	HYDROXYCHLOROQUINE
NCT04436458	Drug: Niclosamide Oral Tablet|Drug: Placebo	Interventional	2020-06-18	ClinicalTrials.gov	NICLOSAMIDE	NICLOSAMIDE
NCT04437693	Drug: Hydroxychloroquine	Interventional	2020-06-18	ClinicalTrials.gov	HYDROXYCHLOROQUINE	HYDROXYCHLOROQUINE
NCT04438057	Biological: CCP	Interventional	2020-06-18	ClinicalTrials.gov	CCP	CCP
NCT04438837	Drug: Hydroxychloroquine	Interventional	2020-06-19	ClinicalTrials.gov	HYDROXYCHLOROQUINE	HYDROXYCHLOROQUINE
NCT04438850	Drug: Ivermectin|Other: Placebo	Interventional	2020-06-19	ClinicalTrials.gov	IVERMECTIN	IVERMECTIN
NCT04438980	Drug: Methylprednisolone|Other: Placebo	Interventional	2020-06-19	ClinicalTrials.gov	METHYLPREDNISOLONE	METHYLPREDNISOLONE
NCT04439045	Biological: VPM1002|Other: Placebo	Interventional	2020-06-19	ClinicalTrials.gov	VPM1002	VPM1002
NCT04439071	Drug: PTC299|Other: SOC|Drug: Placebo	Interventional	2020-06-19	ClinicalTrials.gov	PTC299	PTC299
NCT04440007	Drug: Abivertinib|Other: Standard of Care	Interventional	2020-06-19	ClinicalTrials.gov	ABIVERTINIB	ABIVERTINIB
NCT04441047	Drug: AlloStim	Interventional	2020-06-22	ClinicalTrials.gov	ALLOSTIM	ALLOSTIM
NCT04441385	Drug: Maraviroc 300 mg|Other: Standard care therapy	Interventional	2020-06-22	ClinicalTrials.gov	MARAVIROC	MARAVIROC
NCT04441398	Drug: Nitazoxanide|Drug: Placebo	Interventional	2020-06-22	ClinicalTrials.gov	NITAZOXANIDE	NITAZOXANIDE
NCT04442048	Biological: IMM-101|Other: Observation	Interventional	2020-06-22	ClinicalTrials.gov	IMM-101	IMM-101
NCT04442178	Drug: CYT107|Drug: Placebo	Interventional	2020-06-22	ClinicalTrials.gov	CYT107	CYT107
NCT04443270	Drug: Chloroquine phosphate	Interventional	2020-06-23	ClinicalTrials.gov	CHLOROQUINE	CHLOROQUINE
NCT04443725	Drug: Hydroxychloroquine , Sofosbuvir, daclatasvir|Drug: Standard of care treatment	Interventional	2020-06-23	ClinicalTrials.gov	HYDROXYCHLOROQUINE + SOFOSBUVIR + DACLATASVIR	HYDROXYCHLOROQUINE; SOFOSBUVIR; DACLATASVIR
NCT04443868	Drug: Nitric Oxide-Releasing Drug	Interventional	2020-06-23	ClinicalTrials.gov	NITRIC OXIDE	NITRIC OXIDE
NCT04443881	Drug: Anakinra 149 MG/ML Prefilled Syringe [Kineret]	Interventional	2020-06-23	ClinicalTrials.gov	ANAKINRA	ANAKINRA
NCT04444986	Drug: FAVIR 200 MG FT|Drug: AVIGAN 200 mg FT	Interventional	2020-06-24	ClinicalTrials.gov	FAVIRAPIR	FAVIRAPIR
NCT04445246	Drug: Inhaled ILOPROST	Interventional	2020-06-24	ClinicalTrials.gov	ILOPROST	ILOPROST
NCT04445272	Drug: Tocilizumab	Interventional	2020-06-24	ClinicalTrials.gov	TOCILIZUMAB	TOCILIZUMAB
NCT04445285	Drug: Pulmozyme/ Recombinant human deoxyribonuclease (rh-DNase)|Drug: 0.9%sodium chloride	Interventional	2020-06-24	ClinicalTrials.gov	PULMOZYME	PULMOZYME
NCT04445311	Drug: Ivermectin	Interventional	2020-06-24	ClinicalTrials.gov	IVERMECTIN	IVERMECTIN
NCT04445467	Drug: Favipiravir	Interventional	2020-06-24	ClinicalTrials.gov	FAVIPIRAVIR	FAVIPIRAVIR
NCT04445623	Drug: Prasugrel Hydrochloride 10 MG Oral Tablet|Drug: Placebo	Interventional	2020-06-24	ClinicalTrials.gov	PRASUGREL HYDROCHLORIDE	PRASUGREL HYDROCHLORIDE
NCT04445935	Drug: Bivalirudin Injection|Drug: Standard treatment	Interventional	2020-06-24	ClinicalTrials.gov	BIVALIRUDIN	BIVALIRUDIN
NCT04446104	Drug: Hydroxychloroquine Sulfate Tablets|Drug: Ivermectin 3Mg Tab|Drug: Zinc|Drug: Povidone-Iodine|Dietary Supplement: Vitamin C	Interventional	2020-06-24	ClinicalTrials.gov	HYDROXYCHLOROQUINE; IVERMECTIN; POVIDONE-IODINE	HYDROXYCHLOROQUINE; IVERMECTIN; POVIDONE-IODINE
NCT04446377	Drug: Apilimod Dimesylate Capsule|Other: Placebo	Interventional	2020-06-24	ClinicalTrials.gov	APILIMOD DIMESYLATE	APILIMOD DIMESYLATE
NCT04446429	Drug: Dutasteride|Drug: Ivermectin|Drug: Azithromycin	Interventional	2020-06-24	ClinicalTrials.gov	DUTASTERIDE; IVERMECTIN; AZITHROMYCIN	DUTASTERIDE; IVERMECTIN; AZITHROMYCIN
NCT04447235	Drug: Placebo|Drug: Ivermectin|Drug: Losartan	Interventional	2020-06-25	ClinicalTrials.gov	IVERMECTIN; LOSARTAN	IVERMECTIN; LOSARTAN
NCT04447404	Drug: DUR-928|Drug: Placebo	Interventional	2020-06-25	ClinicalTrials.gov	DUR-928	DUR-928
NCT04447469	Drug: mavrilimumab|Other: Placebo	Interventional	2020-06-25	ClinicalTrials.gov	MAVRILIMUMAB	MAVRILIMUMAB
NCT04447534	Drug: Chloroquine|Drug: zinc	Interventional	2020-06-25	ClinicalTrials.gov	CHLOROQUINE	CHLOROQUINE
NCT04448119	Drug: Favipiravir|Drug: Favipiravir Placebo	Interventional	2020-06-25	ClinicalTrials.gov	FAVIPIRAVIR	FAVIPIRAVIR
NCT04448756	Drug: M5049|Drug: Placebo	Interventional	2020-06-26	ClinicalTrials.gov	M5049	M5049
NCT04449380	Drug: Interferon-√ü-1a|Combination Product: Standard of Care (SOC)	Interventional	2020-06-26	ClinicalTrials.gov	INTERFERON	INTERFERON
NCT04449588	Drug: BDB-001 Injection|Other: Conventional treatment	Interventional	2020-06-29	ClinicalTrials.gov	BDB-001	BDB-001
NCT04449965	Drug: Povidone-iodine|Drug: Placebo	Interventional	2020-06-29	ClinicalTrials.gov	POVIDONE-IODINE	POVIDONE-IODINE
NCT04451174	Drug: Prednisone	Interventional	2020-06-30	ClinicalTrials.gov	PREDNISONE	PREDNISONE
NCT04451239	Drug: topical steroids and cyclosporin-A	Interventional	2020-06-30	ClinicalTrials.gov	STEROIDS + CYCLOSPORIN	STEROIDS; CYCLOSPORIN
NCT04452318	Drug: REGN10933+REGN10987|Drug: Placebo	Interventional	2020-06-30	ClinicalTrials.gov	REGN10933 + REGN10987	REGN10933; REGN10987
NCT04452474	Drug: Olokizumab 64 mg|Drug: Placebo	Interventional	2020-06-30	ClinicalTrials.gov	OLOKIZUMAB	OLOKIZUMAB
NCT04452565	Drug: Drug: NA-831|Combination Product: NA-831 and Atazanavir|Combination Product: NA-831and Dexamethasone|Combination Product: Atazanavir and Dexamethasone	Interventional	2020-06-30	ClinicalTrials.gov	NA-831 + ATAZANAVIR; NA-831 + DEXAMETHASONE; ATAZANAVIR + DEXAMETHASONE	NA-831; ATAZANAVIR; DEXAMETHASONE
NCT04452643	Biological: BACMUNE (MV130)|Other: Placebo	Interventional	2020-06-30	ClinicalTrials.gov	BACMUNE	BACMUNE
NCT04452669	Drug: VentaProst (inhaled Flolan delivered via a dedicated delivery system)	Interventional	2020-06-30	ClinicalTrials.gov	VENTAPROST	VENTAPROST
NCT04452799	Drug: Hesperidin and Diosmin mixture	Interventional	2020-06-30	ClinicalTrials.gov	HESPERIDIN + DIOSMIN	HESPERIDIN; DIOSMIN
NCT04453384	Drug: XAV-19|Drug: Placebo	Interventional	2020-07-01	ClinicalTrials.gov	XAV-19	XAV-19
NCT04454307	Drug: Tramadol|Other: Standard care delivered in the isolation hospitals.	Interventional	2020-07-01	ClinicalTrials.gov	TRAMADOL	TRAMADOL
NCT04454398	Biological: STI-1499|Other: Standard of Care|Drug: Placebo	Interventional	2020-07-01	ClinicalTrials.gov	STI-1499	STI-1499
NCT04455243	Drug: N-Acetyl cysteine|Drug: Placebo	Interventional	2020-07-02	ClinicalTrials.gov	N-ACETYLCYSTEINE	N-ACETYLCYSTEINE
NCT04455815	Drug: Camostat	Interventional	2020-07-02	ClinicalTrials.gov	CAMOSTAT	CAMOSTAT
NCT04455958	Drug: Lopinavir/Ritonavir|Drug: Placebo Administration|Other: Questionnaire Administration	Interventional	2020-07-02	ClinicalTrials.gov	LOPINAVIR + RITONAVIR	LOPINAVIR; RITONAVIR
NCT04456049	Drug: Enzalutamide	Interventional	2020-07-02	ClinicalTrials.gov	ENZALUTAMIDE	ENZALUTAMIDE
NCT04456452	Biological: Ampion|Other: Standard of Care	Interventional	2020-07-02	ClinicalTrials.gov	AMPION	AMPION

## Sheet: Table top drugs
Drug	Number of trials
HYDROXYCHLOROQUINE	106
RITONAVIR	33
AZITHROMYCIN	33
TOCILIZUMAB	29
LOPINAVIR	29
CHLOROQUINE	25
IVERMECTIN	24
FAVIPIRAVIR	17
INTERFERON	16
REMDESIVIR	11
COLCHICINE	11
RUXOLITINIB	9
ENOXAPARIN	9
METHYLPREDNISOLONE	8
ANAKINRA	8
NITAZOXANIDE	7
BARICITINIB	7
POVIDONE-IODINE	6
ARBIDOL	6
SARILUMAB	5
LOSARTAN	5
IMMUNOGLOBULINS	5
CAMOSTAT	5
ANGIOTENSIN	5

## Sheet: clinicaltrials.gov
DISCARDED	NCT Number	Title	Acronym	Status	Study Results	Conditions	Interventions	Outcome Measures	Sponsor/Collaborators	Gender	Age	Phases	Enrollment	Funded Bys	Study Type	Study Designs	Other IDs	Start Date	Primary Completion Date	Completion Date	First Posted	Results First Posted	Last Update Posted	Locations	Study Documents	URL
0	NCT04372602	Duvelisib to Combat COVID-19		Not yet recruiting	No Results Available	COVID-19	Drug: Duvelisib|Procedure: Peripheral blood draw	Overall survival|Length of hospital stay|Length of ICU stay|Duration of ventilator use|Duration of vasopressors use|Duration on renal replacement therapy|Viral kinetics as measured by virologic failure|Number of adverse events as measured by CTCAE v. 5.0	Washington University School of Medicine|Verastem, Inc.	All	18 Years and older ¬† (Adult, Older Adult)	Phase 2	25	Other|Industry	Interventional	Allocation: N/A|Intervention Model: Single Group Assignment|Masking: None (Open Label)|Primary Purpose: Treatment	04-28-20-DiPersio	June 30, 2020	July 31, 2021	December 31, 2021	May 4, 2020		May 4, 2020	Washington University School of Medicine, Saint Louis, Missouri, United States		https://ClinicalTrials.gov/show/NCT04372602
1	NCT04364698	Observational Cohort of COVID-19 Patients at Raymond-Poincare	COVID-RPC	Recruiting	No Results Available	COVID-19		clinical, biological and radiological characteristics|patients' journey description|Treatments effects	Assistance Publique - H√¥pitaux de Paris	All	18 Years and older ¬† (Adult, Older Adult)		500	Other	Observational	Observational Model: Cohort|Time Perspective: Prospective	20SBS-COVID-RPC	May 7, 2020	2020-06-01	2020-06-01	April 28, 2020		May 14, 2020	Department of Infectiology, Raymond Poincar√© Hospital, APHP, Garches, France		https://ClinicalTrials.gov/show/NCT04364698
0	NCT04425538	A Phase 2 Trial of Infliximab in Coronavirus Disease 2019 (COVID-19).		Recruiting	No Results Available	COVID-19	Drug: Infliximab	Time to improvement in oxygenation|28-day mortality|Assessment of cytokine and inflammatory profile at baseline and at 48 hours after therapy|Qualitative and quantitative toxicity|incidence and duration of supplemental oxygen administration|Incidence and duration of non-invasive ventilation or by non-rebreather mask or high-flow nasal cannula|Incidence and duration of mechanical ventilation|Incid…	Tufts Medical Center|National Institutes of Health (NIH)	All	18 Years and older ¬† (Adult, Older Adult)	Phase 2	17	Other|NIH	Interventional	Allocation: N/A|Intervention Model: Single Group Assignment|Masking: None (Open Label)|Primary Purpose: Treatment	STUDY00000564	June 1, 2020	2020-09-01	2020-12-01	June 11, 2020		June 11, 2020	Tufts Medical Center, Boston, Massachusetts, United States		https://ClinicalTrials.gov/show/NCT04425538
0	NCT04454307	Safety and Efficacy of Tramadol in COVID-19 Egyptian Patients		Not yet recruiting	No Results Available	COVID-19	Drug: Tramadol|Other: Standard care delivered in the isolation hospitals.	Number of COVID-19 PCR negative cases	Tanta University	All	18 Years to 65 Years ¬† (Adult, Older Adult)	Phase 1|Phase 2	100	Other	Interventional	Allocation: Randomized|Intervention Model: Parallel Assignment|Masking: Double (Participant, Care Provider)|Primary Purpose: Treatment	TRAM/COVID19	2020-07-01	2020-08-01	2020-10-01	July 1, 2020		July 2, 2020			https://ClinicalTrials.gov/show/NCT04454307
0	NCT04452435	Safety and Efficacy of C21 in Subjects With COVID-19		Recruiting	No Results Available	COVID-19	Drug: C21|Drug: Placebo	Change from baseline in C-reactive protein (CRP) after treatment with C21 200 mg daily dose (100 mg b.i.d.)	Vicore Pharma AB|Orphan Reach	All	18 Years to 70 Years ¬† (Adult, Older Adult)	Phase 2	100	Industry|Other	Interventional	Allocation: Randomized|Intervention Model: Parallel Assignment|Masking: Triple (Participant, Care Provider, Investigator)|Primary Purpose: Treatment	VP-C21-006|2020-001502-38	2020-06-01	2020-09-01	2021-09-01	June 30, 2020		June 30, 2020	Department of Medicine, Civil Hospital and B J Medical College, Ahmadabad, Gujarat, India|Department of Medicine, Noble Hospitals Pvt. Ltd, Pune, Maharashtra, India|Respiratory Medicine, University College Hospital, London, United Kingdom		https://ClinicalTrials.gov/show/NCT04452435
0	NCT04333550	Application of Desferal to Treat COVID-19		Recruiting	No Results Available	COVID-19	Drug: Deferoxamine	Mortality rate|change in patients clinical manifestation|change in patients PaO2|Length of hospitalization|C-reactive protein|lymphocyte count|length of intensive care unit stay	Kermanshah University of Medical Sciences	All	3 Years to 99 Years ¬† (Child, Adult, Older Adult)	Phase 1|Phase 2	50	Other	Interventional	Allocation: Randomized|Intervention Model: Parallel Assignment|Masking: Double (Participant, Investigator)|Primary Purpose: Treatment	13981224	2020-04-01	2020-09-01	2021-03-01	April 3, 2020		May 4, 2020	Regenerative Medicine Research Center, Kermanshah University of Medical Sciences, Kermanshah, Iran, Kermanshah, Iran, Islamic Republic of		https://ClinicalTrials.gov/show/NCT04333550
0	NCT04432987	Dornase Alpha for the Treatment of COVID-19		Recruiting	No Results Available	COVID-19	Drug: Pulmozyme	Response|Survival	Acibadem University|The Scientific and Technological Research Council of Turkey	All	18 Years and older ¬† (Adult, Older Adult)	Phase 2	60	Other	Interventional	Allocation: Randomized|Intervention Model: Parallel Assignment|Masking: None (Open Label)|Primary Purpose: Treatment	8820	May 25, 2020	August 25, 2020	September 25, 2020	June 16, 2020		June 16, 2020	Acƒ±badem Altunizade Hospital, Istanbul, Turkey		https://ClinicalTrials.gov/show/NCT04432987
0	NCT04336904	Clinical Study To Evaluate The Performance And Safety Of Favipiravir in COVID-19		Active, not recruiting	No Results Available	COVID-19	Drug: Favipiravir|Other: Placebo	Time from randomization to clinical recovery|Time from randomization to negativity in RT-PCR nucleic acid test|Incidence of deterioration/aggravation of pneumonia|Time from randomization to resolution of pyrexia|Time from randomization to relief of cough|Time from randomization to relief of dyspnoea|Rate of auxiliary oxygen therapy|ICU admission rate|Mortality	Giuliano Rizzardini|ASST Fatebenefratelli Sacco	All	18 Years to 75 Years ¬† (Adult, Older Adult)	Phase 3	100	Other	Interventional	Allocation: Randomized|Intervention Model: Parallel Assignment|Masking: Double (Participant, Care Provider)|Primary Purpose: Treatment	HS216C17-PHASE III	March 25, 2020	2020-07-01	2020-07-01	April 7, 2020		April 8, 2020	Asst Fatebenefratelli Sacco, Milano, Italy		https://ClinicalTrials.gov/show/NCT04336904
0	NCT04445272	Clinical Trial to Evaluate the Effectiveness and Safety of Tocilizumab for Treating Patients With COVID-19 Pneumonia		Recruiting	No Results Available	COVID-19	Drug: Tocilizumab	To calulate the time of intubation|To calculate the time with oxygen therapy|To calculate the time with Non-invasive mechanical ventilation|To evaluate mortality rate|To calculate respiratory function parameters|To evaluate radiological lung extension|To evaluate radiological evolution|To describe the duration of hospitalization and ICU use|To evaluate the requirement of additional organ support|…	Fundacion SEIMC-GESIDA|Roche Pharma AG|Dynamic Science S.L.	All	18 Years and older ¬† (Adult, Older Adult)	Phase 2	500	Other|Industry	Interventional	Allocation: N/A|Intervention Model: Single Group Assignment|Masking: None (Open Label)|Primary Purpose: Treatment	BREATH-19 (FSG011-20)	May 22, 2020	August 22, 2020	August 22, 2020	June 24, 2020		June 24, 2020	Hospital Universitario de Cabue√±es, Gij√≥n, Asturias, Spain|Hospital Universitario Central Asturias, Oviedo, Asturias, Spain|Hospital Universitari de Bellvitge, L'Hospitalet De Llobregat, Barcelona, Spain|Hospital Sant Joan de D√©u de Manresa, Manresa, Barcelona, Spain|Hospital de Matar√≥, Matar√≥, Barcelona, Spain|Hospital Universitario de Galdakao, Galdakao, Bizkaia, Spain|Hospital Universitar…		https://ClinicalTrials.gov/show/NCT04445272
0	NCT04354831	A Study Evaluating the Efficacy and Safety of High-Titer Anti-SARS-CoV-2 Plasma in Hospitalized Patients With COVID-19 Infection		Recruiting	No Results Available	COVID-19	Biological: anti-SARS-CoV-2 convalescent plasma	Overall Mortality within 60 days|Length of ICU stay during current admission for COVID	Medical College of Wisconsin|Froedtert Hospital	All	18 Years and older ¬† (Adult, Older Adult)	Phase 2	131	Other	Interventional	Allocation: Non-Randomized|Intervention Model: Parallel Assignment|Masking: None (Open Label)|Primary Purpose: Treatment	PRO00037712	May 11, 2020	May 1, 2022	May 1, 2023	April 21, 2020		May 13, 2020	Froedtert Hospital, Milwaukee, Wisconsin, United States		https://ClinicalTrials.gov/show/NCT04354831
1	NCT04351802	CORonavirus (COVID-19) Diagnostic Lung UltraSound Study	COR-DLUS	Not yet recruiting	No Results Available	COVID-19	Diagnostic Test: Lung ultrasound	Diagnosis of COVID-19 on lung ultrasound|Difference in diagnosis of COVID-19 on lung ultrasound vs. chest x-ray|Diagnosis of alternative condition to COVID-19 on lung ultrasound vs. chest x-ray|Ability of surveillance lung ultrasound to predict clinical trajectory / outcome in patients with COVID-19|Consistency of lung ultrasound interpretation in patients presenting with suspected COVID-19	University Hospital Plymouth NHS Trust	All	18 Years and older ¬† (Adult, Older Adult)		180	Other	Observational	Observational Model: Cohort|Time Perspective: Prospective	282661	April 20, 2020	January 20, 2021	January 20, 2021	April 17, 2020		April 17, 2020			https://ClinicalTrials.gov/show/NCT04351802
0	NCT04345445	Study to Evaluate the Efficacy and Safety of Tocilizumab Versus Corticosteroids in Hospitalised COVID-19 Patients With High Risk of Progression		Not yet recruiting	No Results Available	COVID-19	Drug: Tocilizumab|Drug: Methylprednisolone	The proportion of patients requiring mechanical ventilation|Mean days of ventilation|The proportion of patients requiring ICU admission|Overall 28-day survival|Change in symptom severity assessed by the World Health Organization (WHO) Coronavirus Disease 2019 (COVID19) ordinal scale measured daily up to 7 days from baseline|Duration of hospital and ICU stay	University of Malaya	All	18 Years and older ¬† (Adult, Older Adult)	Phase 3	310	Other	Interventional	Allocation: Randomized|Intervention Model: Crossover Assignment|Masking: None (Open Label)|Primary Purpose: Treatment	TVCS-COVID19	April 15, 2020	October 31, 2020	October 31, 2020	April 14, 2020		April 14, 2020	University Malaya Medical Centre, Kuala Lumpur, Malaysia		https://ClinicalTrials.gov/show/NCT04345445
0	NCT04359095	Effectiveness and Safety of Medical Treatment for SARS-CoV-2 (COVID-19) in Colombia		Not yet recruiting	No Results Available	COVID-19	Drug: Hydroxychloroquine|Drug: Lopinavir / Ritonavir Pill|Drug: Azithromycin|Other: Standard treatment	Mortality|Number of Participants with Treatment Related Severe Adverse Events as Assessed by the NCORP Guidance for Collection of Adverse Events Related to COVID-19 Infection|Time to death|Number of Participants that are transferred to the Intensive Care Unit (ICU)|Number of Participants that need Mechanical Ventilation Support with endotracheal intubation.|Number of participants Cured assessed b…	Universidad Nacional de Colombia|Pontificia Universidad Javeriana|Cl√≠nica Universitaria Colombia|Hospital Universitario San Ignacio|Hospital Universitario Nacional de Colombia|Cl√≠nica Reina Sof√≠a|Fundaci√≥n Cardio Infantil|Hospital Universitario de Neiva	All	18 Years and older ¬† (Adult, Older Adult)	Phase 2|Phase 3	1600	Other	Interventional	Allocation: Randomized|Intervention Model: Parallel Assignment|Masking: None (Open Label)|Primary Purpose: Treatment	76968	May 11, 2020	October 11, 2020	October 31, 2020	April 24, 2020		April 24, 2020	Hospital Universitario de Neiva, Neiva, Huila, Colombia|Cl√≠nica Reina Sof√≠a, Bogot√°, Colombia|Fundacion Cardio Infantil, Bogot√°, Colombia|Hospital Universitario San Ignacio, Bogot√°, Colombia|Clinica Universitaria Colombia, Bogot√°, Colombia|Hospital Universitario Nacional de Colombia, Bogot√°, Colombia		https://ClinicalTrials.gov/show/NCT04359095
0	NCT04361422	Isotretinoin in Treatment of COVID-19	Randomized	Not yet recruiting	No Results Available	COVID-19	Drug: Isotretinoin Only Product in Oral Dose Form	Clinical clearance	Tanta University	All	18 Years to 40 Years ¬† (Adult)	Phase 3	300	Other	Interventional	Allocation: Randomized|Intervention Model: Parallel Assignment|Masking: None (Open Label)|Primary Purpose: Treatment	9469305c	April 21, 2020	2020-06-01	2020-09-01	April 24, 2020		April 24, 2020			https://ClinicalTrials.gov/show/NCT04361422
1	NCT04355741	Gut Microbiota, "Spark and Flame" of COVID-19 Disease		Recruiting	No Results Available	COVID-19	Other: Exposure	Differences in gut microbiota composition between COVID-19 patients with different degrees of disease severity.|Differences in gut microbiota composition between COVID-19 patients in relation to mortality.|Differences in gut microbiota composition between COVID-19 patients in relation to length of stay in hospitals.|Differences in gut microbiota composition between COVID-19 patients in relation t…	Universidade Nova de Lisboa|NOVA Medical School of Universidade NOVA de Lisboa|Hospital de S√£o Francisco Xavier, Centro Hospitalar de Lisboa Ocidental|Centro Hospitalar Universit√°rio S√£o Jo√£o|CUF Academic and Research Medical Center|Hospital CUF Infante Santo, S.A.|Centro de Medicina Laboratorial Germano de Sousa, S.A.|CINTESIS - Center for Health Technology and Services Research	All	18 Years and older ¬† (Adult, Older Adult)		60	Other	Observational	Observational Model: Case-Only|Time Perspective: Prospective	COVID19_Microbiota	April 20, 2020	2020-07-01	2020-12-01	April 21, 2020		June 29, 2020	Hospital CUF Infante Santo, S.A., Lisbon, Portugal|Hospital de S√£o Francisco Xavier, Lisbon, Portugal|Centro Hospitalar Universit√°rio S√£o Jo√£o, Oporto, Portugal		https://ClinicalTrials.gov/show/NCT04355741
0	NCT04388683	Inhaled Nitric Oxide for Preventing Progression in COVID-19	NO-COVID-19	Recruiting	No Results Available	COVID-19	Drug: Nitric Oxide	Prevention of progressive systemic de-oxygenation, with escalation to higher levels of oxygen and ventilatory support or death, assessed using a 7-point severity scale.|Prevention of progression assessed by an alternate severity scale|Time to reaching maximal severity score|Proportion of patients in each stage at maximum severity|PaO2/FIO2 or SaO2/FIO2 ratio, measured daily|Length of hospital Sta…	Tufts Medical Center|Bellerophon	All	18 Years to 85 Years ¬† (Adult, Older Adult)	Phase 2	42	Other|Industry	Interventional	Allocation: Randomized|Intervention Model: Parallel Assignment|Masking: None (Open Label)|Primary Purpose: Treatment	STUDY00000554	May 12, 2020	April 30, 2021	July 31, 2021	May 14, 2020		May 18, 2020	Tufts Medical Center, Boston, Massachusetts, United States		https://ClinicalTrials.gov/show/NCT04388683
1	NCT04377763	Developement and Evaluation of Serological Assays for COVID-19	SEROCOV	Not yet recruiting	No Results Available	COVID-19		Sensibility and specificity|Delay between the first symptoms and the positive serological result	Assistance Publique - H√¥pitaux de Paris	All	18 Years and older ¬† (Adult, Older Adult)		500	Other	Observational	Observational Model: Cohort|Time Perspective: Retrospective	20MWI-SEROCOV	2020-05-01	2020-10-01	2020-10-01	May 6, 2020		May 8, 2020	Laboratory of microbiology of hospital hygiene, Ambroise Par√© Hospital, APHP, Boulogne-Billancourt, France		https://ClinicalTrials.gov/show/NCT04377763
1	NCT04331509	COVID-19 Symptom Tracker		Recruiting	No Results Available	COVID-19	Other: No Intervention	Physical health symptoms|Lack of physical health symptoms|Fever	King's College London|Zoe Global Limited|Massachusetts General Hospital|Harvard School of Public Health|Stanford University	All	18 Years and older ¬† (Adult, Older Adult)		10000000	Other	Observational	Observational Model: Cohort|Time Perspective: Prospective	COVID-19 Symptom tracker	March 23, 2020	March 23, 2022	March 23, 2022	April 2, 2020		April 7, 2020	Massachusetts General Hospital, Boston, Massachusetts, United States|King's College London, London, United Kingdom		https://ClinicalTrials.gov/show/NCT04331509
0	NCT04421534	Utility of Lactoferrin as an Adjunct Therapeutic Agent for COVID-19		Not yet recruiting	No Results Available	COVID-19	Drug: Lactoferrin	Time to clinical improvement|Rate of virological cure	Cairo University	All	18 Years to 65 Years ¬† (Adult, Older Adult)	Phase 2|Phase 3	150	Other	Interventional	Allocation: Randomized|Intervention Model: Parallel Assignment|Masking: None (Open Label)|Primary Purpose: Treatment	CUKA-001	2020-06-01	2020-09-01	2020-11-01	June 9, 2020		June 9, 2020			https://ClinicalTrials.gov/show/NCT04421534
0	NCT04428801	Autologous Adipose-derived Stem Cells (AdMSCs) for COVID-19		Not yet recruiting	No Results Available	COVID-19	Biological: autologous adipose-derived stem cells	Tolerability and acute safety of AdMSC infusion by assessment of the total number of AEs/SAEs related and non-related with the medication|The overall proportion of subjects who develop any AEs/SAEs related and non-related with the AdMSC infusions as compared to the control group|COVID-19 incidence rates in both the study and control groups|The proportion of subjects who are infected by SARS-Cov-2…	Celltex Therapeutics Corporation	All	18 Years and older ¬† (Adult, Older Adult)	Phase 2	200	Industry	Interventional	Allocation: Randomized|Intervention Model: Parallel Assignment|Masking: Double (Participant, Outcomes Assessor)|Primary Purpose: Treatment	CTX0020-003	June 20, 2020	July 31, 2020	August 10, 2021	June 11, 2020		June 12, 2020			https://ClinicalTrials.gov/show/NCT04428801
1	NCT04431908	Validation of a Rapid Quantitative Test for Loss of Smell in COVID-19 Subjects		Not yet recruiting	No Results Available	COVID-19	Device: olfactory device	sensitivity, specificity and accuracy|repeatability|validation|asymptomatic sensitivity, specificity and accuracy	Yale University	All	18 Years and older ¬† (Adult, Older Adult)		250	Other	Observational	Observational Model: Cohort|Time Perspective: Prospective	2000028259	June 15, 2020	September 1, 2020	October 1, 2020	June 16, 2020		June 16, 2020			https://ClinicalTrials.gov/show/NCT04431908
0	NCT04343183	Hyperbaric Oxygen Therapy (HBOT) as a Treatment for COVID-19 (COVID-19) Infection		Not yet recruiting	No Results Available	COVID-19	Device: Hyperbaric Oxygen Therapy	Decrease incidence of intubation by 30% or greater|Decrease renal injury	Ochsner Health System	All	18 Years and older ¬† (Adult, Older Adult)	Not Applicable	48	Other	Interventional	Allocation: Randomized|Intervention Model: Parallel Assignment|Masking: Single (Outcomes Assessor)|Primary Purpose: Treatment	STUDY00001051	2020-04-01	2020-06-01	2020-06-01	April 13, 2020		April 13, 2020	Ochsner Medical Center, New Orleans, Louisiana, United States		https://ClinicalTrials.gov/show/NCT04343183
0	NCT04347915	The Phase 2 Study to Evaluate the Safety and Efficacy of Clevudine in Patients With Moderate COVID-19		Recruiting	No Results Available	COVID-19	Drug: Clevudine|Drug: Placebo	The rate of subjects tested as negative SARS-Coronavirus-2 (SARS-CoV-2)|The rate of subjects tested as negative SARS-Coronavirus-2 (SARS-CoV-2) in consecutive two days of Real-Time RT-PCR tests|The rate of subjects indicated by the improvement of lung invasive|The change of viral load	Bukwang Pharmaceutical	All	19 Years and older ¬† (Adult, Older Adult)	Phase 2	60	Industry	Interventional	Allocation: Randomized|Intervention Model: Parallel Assignment|Masking: Single (Participant)|Primary Purpose: Treatment	BK-CLV-201	May 6, 2020	September 30, 2020	December 31, 2020	April 15, 2020		June 30, 2020	Korea University Guro Hospital, Seoul, Korea, Republic of		https://ClinicalTrials.gov/show/NCT04347915
0	NCT04401423	TXA COVID-19 Clinical Trial		Not yet recruiting	No Results Available	COVID-19	Drug: TXA127|Drug: Placebo	Incidence of acute kidney injury|Incidence of respiratory failure|Mortality|Renal failure|Vasoplegic shock|Inflammatory markers, specifically IL-6 levels|Reduction in supplemental oxygen requirements	Columbia University	All	18 Years to 70 Years ¬† (Adult, Older Adult)	Phase 2	100	Other	Interventional	Allocation: Randomized|Intervention Model: Parallel Assignment|Masking: Triple (Participant, Care Provider, Investigator)|Primary Purpose: Treatment	AAAT0535	2020-06-01	2021-06-01	2021-12-01	May 26, 2020		May 26, 2020			https://ClinicalTrials.gov/show/NCT04401423
0	NCT04333407	Preventing Cardiac Complication of COVID-19 Disease With Early Acute Coronary Syndrome Therapy: A Randomised Controlled Trial.	C-19-ACS	Recruiting	No Results Available	COVID-19	Drug: Aspirin 75mg|Drug: Clopidogrel 75mg|Drug: Rivaroxaban 2.5 MG|Drug: Atorvastatin 40mg|Drug: Omeprazole 20mg	All-cause mortality at 30 days after admission|Absolute change in serum troponin from admission to peak value|Discharge Rate|Intubation Rate	Imperial College London	All	18 Years to 85 Years ¬† (Adult, Older Adult)	Not Applicable	3170	Other	Interventional	Allocation: Randomized|Intervention Model: Parallel Assignment|Masking: None (Open Label)|Primary Purpose: Treatment	20HH5868	April 3, 2020	March 30, 2021	March 30, 2021	April 3, 2020		April 9, 2020	Charing Cross Hospital, London, United Kingdom		https://ClinicalTrials.gov/show/NCT04333407
1	NCT04342637	COVID-19 Endoscopy Survey	COVID-19 Endo	Completed	No Results Available	COVID-19	Other: Practice details	Effect of GI societies recommendations on prevention of SARS-CoV-2 infection|To measure the percentage change in performed endoscopic procedure in response to COVID-19|Effect of COVID-19 precautions on procedure time|Effect of COVID-19 precautions on time of disinfection|Effect of COVID-19 precautions on procedure success|Effect of COVID-19 precautions on complications|Effect of COVID-19 precauti…	Al-Azhar University	All	30 Years to 70 Years ¬† (Adult, Older Adult)		163	Other	Observational	Observational Model: Cohort|Time Perspective: Prospective	WES-2	April 10, 2020	April 25, 2020	May 1, 2020	April 13, 2020		May 20, 2020	Kings County Hospital Center, Brooklyn, NY, USA, Albertson, New York, United States|Faculty of Medicine, Zagazig University, Zagazig, Sharkia, Egypt|Al-Azhar Univerisity, Cairo, Egypt|Ahvaz Imam hospital, Ahvaz, Iran, Islamic Republic of		https://ClinicalTrials.gov/show/NCT04342637
0	NCT04406389	Anticoagulation in Critically Ill Patients With COVID-19 (The IMPACT Trial)	IMPACT	Not yet recruiting	No Results Available	COVID-19	Drug: Enoxaparin sodium|Drug: Unfractionated heparin|Drug: Fondapariniux|Drug: Argatroban	30-day mortality|Length of Intensive Care Unit (ICU) Stay in Days|Number of documented venous thromboembolism (VTE), arterial thrombosis (stroke, myocardial infarction, other) and microthrombosis events|Number of major and clinically relevant non-major bleeding events	Weill Medical College of Cornell University	All	18 Years and older ¬† (Adult, Older Adult)	Phase 4	186	Other	Interventional	Allocation: Randomized|Intervention Model: Parallel Assignment|Masking: None (Open Label)|Primary Purpose: Treatment	20-04021936	2020-06-01	2020-12-01	2021-06-01	May 28, 2020		May 28, 2020	Weill Cornell Medicine, New York, New York, United States		https://ClinicalTrials.gov/show/NCT04406389
0	NCT04291053	The Efficacy and Safety of Huai er in the Adjuvant Treatment of COVID-19		Not yet recruiting	No Results Available	COVID-19	Drug: Huaier Granule	Mortality rate|Clinical status assessed according to the official guideline|The differences in oxygen intake methods|Duration (days) of supplemental oxygenation|Duration (days) of mechanical ventilation|The mean PaO2/FiO2|Length of hospital stay (days)|Length of ICU stay (days)|Pulmonary function	Tongji Hospital	All	18 Years to 75 Years ¬† (Adult, Older Adult)	Phase 2|Phase 3	550	Other	Interventional	Allocation: Randomized|Intervention Model: Parallel Assignment|Masking: None (Open Label)|Primary Purpose: Treatment	TJ-IRB20200205	April 1, 2020	August 1, 2020	September 1, 2020	March 2, 2020		March 17, 2020			https://ClinicalTrials.gov/show/NCT04291053
0	NCT04412486	COVID-19 Convalescent Plasma (CCP) Transfusion		Recruiting	No Results Available	COVID-19	Biological: COVID Convalescent Plasma	Change in PaO2/FiO2 after CCP transfusion.|Change in pulse oximetry status after CCP transfusion.|Change in aO2 after CCP transfusion.|Change in respiratory rate after CCP transfusion.|Change in intubation status after CCP transfusion.|Change in Sequential Organ Failure Assessment (SOFA).|Change in 8-point ordinal clinical deterioration scale.|Length of ICU/hospital stay.|Development of plasma tr…	Gailen D. Marshall Jr., MD PhD|University of Mississippi Medical Center	All	18 Years and older ¬† (Adult, Older Adult)	Early Phase 1	100	Other	Interventional	Allocation: N/A|Intervention Model: Single Group Assignment|Masking: None (Open Label)|Primary Purpose: Treatment	2020-0137	June 1, 2020	May 31, 2022	May 31, 2022	June 2, 2020		July 2, 2020	University of Mississippi Medical Center, Jackson, Mississippi, United States		https://ClinicalTrials.gov/show/NCT04412486
0	NCT04336462	Hydrogen-Oxygen Generator With Nebulizer in the Improvement of Symptoms in Patients Infected With COVID-19	COVID-19	Recruiting	No Results Available	COVID-19	Device: oxyhydrogen|Device: Oxygen	Recovery time|Clinical Symptom Remission time|fever duration|Leicester cough questionaire (LCQ)|minimum oxygen|Negative conversion rate|white blood cell(WBC)|Red blood cells(RBC)|Hemoglobin(Hb )|Platelets(PLT)|Lymphocyte count|The percentage of lymphocyte|neutrophils|C-reactive protein (CRP)|Myocardial enzyme|liver function|Renal function|Muscle enzyme	Shanghai Asclepius Meditec Inc.|Shanghai Public Health Clinical Center|Henan Provincial People's Hospital|Shenzhen Third People's Hospital|The First People's Hospital of Yunnan|Shanghai General Hospital, Shanghai Jiao Tong University School of Medicine|Shanghai 6th People's Hospital|Guangdong Provincial Hospital of Traditional Chinese Medicine	All	18 Years to 85 Years ¬† (Adult, Older Adult)	Not Applicable	100	Industry|Other	Interventional	Allocation: Randomized|Intervention Model: Parallel Assignment|Masking: Quadruple (Participant, Care Provider, Investigator, Outcomes Assessor)|Primary Purpose: Treatment	JT202002LZ	February 15, 2020	February 21, 2020	August 1, 2020	April 7, 2020		April 7, 2020	First Affiliated Hospital of Guangzhou Medical University, Guangzhou, Guangdong, China		https://ClinicalTrials.gov/show/NCT04336462
0	NCT04393038	ABX464 in Treating Inflammation and Preventing Acute Respiratory Failure in Patients With COVID-19	Mir-Age	Recruiting	No Results Available	COVID-19	Drug: ABX464|Drug: Placebo	Rate of patients with no invasive or non-invasive mechanical ventilation (IMV and NIV, respectively), but excluding simple nasal/mask oxygen supplementation, and who are alive|Rate of patients hospitalized|Percentage of patients reporting each severity rating on a 7-point ordinal scale|Change from enrolment in inflammatory markers in plasma and in immune phenotype and assessment of cell-activatio…	Abivax S.A.	All	18 Years and older ¬† (Adult, Older Adult)	Phase 2|Phase 3	1034	Industry	Interventional	Allocation: Randomized|Intervention Model: Parallel Assignment|Masking: Triple (Participant, Care Provider, Investigator)|Primary Purpose: Treatment	ABX464-401	May 1, 2020	December 30, 2020	April 30, 2021	May 19, 2020		May 19, 2020	Centre Hospitalier Universitaire de Nice, Nice, France		https://ClinicalTrials.gov/show/NCT04393038
1	NCT04404179	Setting up a COVID-19 Care Facility at a Prison in Pakistan		Completed	No Results Available	COVID-19	Other: COVID-19 FACILITY	Recovery|Mortality|ICU admission	Services Institute of Medical Sciences, Pakistan	All	Child, Adult, Older Adult		69	Other	Observational	Observational Model: Case-Only|Time Perspective: Prospective	CovJ	March 27, 2020	May 2, 2020	May 2, 2020	May 27, 2020		May 29, 2020	Camp Jail / COVID-19 CARE FACILITY/ SIMS, Lahore, Pakistan		https://ClinicalTrials.gov/show/NCT04404179
0	NCT04342689	The Role of Resistant Starch in COVID-19 Infection		Recruiting	No Results Available	COVID-19	Drug: Dietary Supplement containing resistant starch|Dietary Supplement: Placebo Starch	Rates of hospitalization for a COVID-19 related complication|Time to clinical recovery (TTCR)|Symptom Severity Score	Yale University|University of Michigan|University of Minnesota	All	19 Years and older ¬† (Adult, Older Adult)	Phase 3	1500	Other	Interventional	Allocation: Randomized|Intervention Model: Parallel Assignment|Masking: Quadruple (Participant, Care Provider, Investigator, Outcomes Assessor)|Primary Purpose: Treatment	2000027887	June 3, 2020	June 1, 2021	June 1, 2021	April 13, 2020		June 17, 2020	Yale University, New Haven, Connecticut, United States|University of Michigan, Ann Arbor, Michigan, United States		https://ClinicalTrials.gov/show/NCT04342689
1	NCT04389658	Contagiousness and Immunogenicity Status of COVID-19 in Asymptomatic Population (COVID-19 CONDITION)	CONDITION	Recruiting	No Results Available	COVID-19		Prevalence of contagiousness in asymptomatic individuals by PCR|Ratio of asymptomatic immunized (IgA/IgM and IgG) population|Description of demographic characteristics	Igenomix	All	Child, Adult, Older Adult		1000	Industry	Observational	Observational Model: Other|Time Perspective: Retrospective	IGX1-COV-XS-20-01	May 7, 2020	2020-06-01	2020-08-01	May 15, 2020		May 18, 2020	Igenomix, Paterna, Valencia, Spain		https://ClinicalTrials.gov/show/NCT04389658
0	NCT04369820	C5a Receptor Expression - COVID-19 (C5-COV)	C5-COV	Recruiting	No Results Available	COVID-19	Other: draw blood	Show an overexpression of C5a receptor in patients with ARDS secondary to COVID-19 compared to control patients (patients with COVID-19 without respiratory distress and healthy volunteers).	Assistance Publique Hopitaux De Marseille|Innate Pharma	All	18 Years and older ¬† (Adult, Older Adult)	Not Applicable	100	Other|Industry	Interventional	Allocation: N/A|Intervention Model: Single Group Assignment|Masking: None (Open Label)|Primary Purpose: Other	2020-14|IDRCB	March 31, 2020	2020-09-01	2020-11-01	April 30, 2020		May 4, 2020	Assistance Publique H√¥pitaux de Marseille, Marseille, France		https://ClinicalTrials.gov/show/NCT04369820
0	NCT04363346	Study of FT516 for the Treatment of COVID-19 in Hospitalized Patients With Hypoxia		Recruiting	No Results Available	COVID-19	Drug: FT516	Number of participants with Dose Limiting Toxicity Events|The time in days from the 1st FT516 infusion to the elimination of viral shedding in nasal pharyngeal and stool samples|The time in days from the 1st FT516 infusion to discontinued need for supplemental oxygen|The time in days from the 1st FT516 infusion to hospital discharge	Masonic Cancer Center, University of Minnesota	All	18 Years to 76 Years ¬† (Adult, Older Adult)	Phase 1	12	Other	Interventional	Allocation: Non-Randomized|Intervention Model: Sequential Assignment|Masking: None (Open Label)|Primary Purpose: Treatment	IDIM-2020-28708|2020LS083	May 14, 2020	2022-01-01	2022-01-01	April 27, 2020		May 18, 2020	University of Minnesota, Minneapolis, Minnesota, United States		https://ClinicalTrials.gov/show/NCT04363346
0	NCT04392141	Colchicine Plus Phenolic Monoterpenes to Treat COVID-19		Recruiting	No Results Available	COVID-19	Drug: Standard Treatment|Drug: Oral administration of Colchicine plus Herbal Phenolic Monoterpene Fractions	Mortality rate|Change in patients clinical manifestation|Length of hospitalization|C-reactive protein|lymphocyte count|serum lactate dehydrogenase|serum Interleukin-6|erythrocyte sedimentation rate	Kermanshah University of Medical Sciences	All	10 Years and older ¬† (Child, Adult, Older Adult)	Phase 1|Phase 2	200	Other	Interventional	Allocation: Randomized|Intervention Model: Parallel Assignment|Masking: Double (Participant, Investigator)|Primary Purpose: Treatment	1399062	April 1, 2020	June 1, 2020	October 1, 2020	May 18, 2020		May 18, 2020	Medical Biology Research Center, Kermanshah University of Medical Sciences, Kermanshah, Iran, Kermanshah, Iran, Islamic Republic of		https://ClinicalTrials.gov/show/NCT04392141
1	NCT04418284	Online Learning of Veterinary Anatomy During COVID-19 Pandemic		Enrolling by invitation	No Results Available	COVID-19	Other: survey	Measure the students' interest in studying anatomy on-line.	South Valley University	All	17 Years to 35 Years ¬† (Child, Adult)		400	Other	Observational	Observational Model: Other|Time Perspective: Cross-Sectional	2020-02-01	June 5, 2020	July 5, 2020	July 5, 2020	June 5, 2020		June 16, 2020	South Valley University, QinƒÅ, Egypt		https://ClinicalTrials.gov/show/NCT04418284
0	NCT04449718	Vitamin D Supplementation in Patients With COVID-19		Recruiting	No Results Available	COVID-19	Dietary Supplement: Vitamin D|Dietary Supplement: Placebo	Length of hospitalization|Mortality|Number of cases admitted to Intensive Care Unit (ICU)|Length of use of mechanic ventilator|Number and severity of symptoms|Inflammatory markers|C-reactive protein|Vitamin D|Creatinine|Calcium|Physical activity	University of Sao Paulo	All	18 Years and older ¬† (Adult, Older Adult)	Not Applicable	200	Other	Interventional	Allocation: Randomized|Intervention Model: Parallel Assignment|Masking: Quadruple (Participant, Care Provider, Investigator, Outcomes Assessor)|Primary Purpose: Treatment	30959620.4.0000.0068	June 1, 2020	November 30, 2020	November 30, 2020	June 29, 2020		June 29, 2020	Clinical Hospital of the School of Medicine, University of Sao Paulo, Sao Paulo, Brazil		https://ClinicalTrials.gov/show/NCT04449718
0	NCT04324489	DAS181 for Severe COVID-19: Compassionate Use		Completed	No Results Available	COVID-19	Drug: DAS181	Improved clinical status|Return to room air|SARS-CoV-2 RNA|Discharge|Death	Renmin Hospital of Wuhan University|Ansun Biopharma, Inc.	All	18 Years to 70 Years ¬† (Adult, Older Adult)	Not Applicable	4	Other|Industry	Interventional	Allocation: N/A|Intervention Model: Single Group Assignment|Masking: None (Open Label)|Primary Purpose: Treatment	DAS181-SARS-CoV-2	March 6, 2020	April 16, 2020	April 30, 2020	March 27, 2020		May 5, 2020	Renmin Hospital of Wuhan University, Wuhan, Hubei, China		https://ClinicalTrials.gov/show/NCT04324489
0	NCT04370262	Multi-site Adaptive Trials for COVID-19		Recruiting	No Results Available	COVID-19	Drug: SOC + Intravenous Famotidine|Drug: SOC + Placebo	Mortality|Virologic response to study treatment detected in blood|Virologic clearance in nasal swab and/or lower respiratory secretions|Clinical Severity	Northwell Health	All	18 Years and older ¬† (Adult, Older Adult)	Phase 3	942	Other	Interventional	Allocation: Randomized|Intervention Model: Parallel Assignment|Masking: Triple (Participant, Care Provider, Investigator)|Primary Purpose: Treatment	20-0268	April 7, 2020	September 7, 2020	April 7, 2021	April 30, 2020		June 16, 2020	Southside Hospital, Bay Shore, New York, United States|North Shore University Hospital, Manhasset, New York, United States|Northern Westchester Hospital, Mount Kisco, New York, United States|Lenox Hill Hospital, New York, New York, United States|Long Island Jewish Medical Center, Queens, New York, United States		https://ClinicalTrials.gov/show/NCT04370262
1	NCT04347993	A Prospective "Universal" Observational Database for COVID-19		Recruiting	No Results Available	COVID-19		Need for hospitalization|Duration of hospitalization|Need for ICU/Ventilator Support|Duration of ICU/Ventilator Support|Overall Survival	Hackensack Meridian Health	All	Child, Adult, Older Adult		5000	Other	Observational	Observational Model: Case-Only|Time Perspective: Prospective	Pro2020-0342	March 27, 2020	2021-04-01	2021-04-01	April 15, 2020		April 24, 2020	Hackensack Meridian Health - John Theurer Cancer Center, Hackensack, New Jersey, United States		https://ClinicalTrials.gov/show/NCT04347993
1	NCT04386759	COVID-19 Infection in Healthcare Workers	HOP-COVID	Not yet recruiting	No Results Available	COVID-19	Other: Cohort	SARS-COV-2 infection|Individual factors|Hospital ward level	Assistance Publique - H√¥pitaux de Paris	All	18 Years and older ¬† (Adult, Older Adult)		6000	Other	Observational	Observational Model: Cohort|Time Perspective: Other	APHP200483	2020-05-01	2020-10-01	2020-10-01	May 13, 2020		May 13, 2020	Assistance Publique H√¥pitaux de Paris - CHU Henri Mondor, Cr√©teil, France		https://ClinicalTrials.gov/show/NCT04386759
0	NCT04333420	Open-label, Randomized Study of IFX-1 in Patients With Severe COVID-19 Pneumonia	PANAMO	Recruiting	No Results Available	COVID-19 Pneumonia	Drug: Best supportive Care (BSC) + IFX-1|Drug: Best supportive care only	Change in PaO2/FiO2|Patients achieving early response	InflaRx GmbH	All	18 Years and older ¬† (Adult, Older Adult)	Phase 2|Phase 3	130	Industry	Interventional	Allocation: Randomized|Intervention Model: Parallel Assignment|Masking: None (Open Label)|Primary Purpose: Treatment	IFX-1-P2.9	March 31, 2020	October 31, 2020	December 31, 2020	April 3, 2020		April 16, 2020	University Amsterdam, Amsterdam, Netherlands|University Amsterdam, Amsterdam, Netherlands|University Maastricht, Maastricht, Netherlands		https://ClinicalTrials.gov/show/NCT04333420
1	NCT04420468	Descriptive and Retrospective Analysis of Acute Myocarditis Associated With Pandemic COVID-19 in Children	HEART-COVID	Not yet recruiting	No Results Available	COVID-19		Acute myocarditis|Multi-systemic inflammatory syndrome|Kawasaki disease|Results of SARS-CoV-2	Assistance Publique - H√¥pitaux de Paris	All	up to 17 Years ¬† (Child)		20	Other	Observational	Observational Model: Cohort|Time Perspective: Retrospective	APHP200632	2020-06-01	2020-12-01	2020-12-01	June 9, 2020		June 9, 2020	H√¥pital Bic√™tre, Le Kremlin-Bic√™tre, France|H√¥pital Armand Trousseau, Paris, France|H√¥pital Necker-Enfants Malades, Paris, France|H√¥pital Robert Debr√©, Paris, France		https://ClinicalTrials.gov/show/NCT04420468
0	NCT04323228	Anti-inflammatory/Antioxidant Oral Nutrition Supplementation in COVID-19	ONSCOVID19	Not yet recruiting	No Results Available	COVID-19	Dietary Supplement: oral nutrition supplement (ONS) enriched in eicosapentaenoic acid, gamma-linolenic acid and antioxidants|Dietary Supplement: isocaloric/isonutrigenous ONS	Change from baseline score of Nutrition risk screening-2002 (NRS-2002) at end of the trial|Change from baseline Serum ferritin level at end of the trial|Change from baseline serum Interleukin-6 concentration at end of the trial|Change from baseline serum C-reactive protein concentration at end of the trial|Change from baseline serum Tumor necrosis factor-Œ± concentration at end of the trial|Chang…	King Saud University	All	18 Years to 65 Years ¬† (Adult, Older Adult)	Phase 4	30	Other	Interventional	Allocation: Randomized|Intervention Model: Parallel Assignment|Masking: Double (Participant, Care Provider)|Primary Purpose: Supportive Care	ONS_COVID-19	July 1, 2020	October 1, 2020	October 30, 2020	March 26, 2020		June 1, 2020			https://ClinicalTrials.gov/show/NCT04323228
0	NCT04376788	Exchange Transfusion Versus Plasma From Convalescent Patients With Methylene Blue in Patients With COVID-19	COVID-19	Not yet recruiting	No Results Available	COVID-19	Biological: exchange blood transfusion from normal donor|Biological: plasma from convalescent patients with COVID-19|Drug: Methylene Blue 5 MG/ML	improvement of condition|change in organs function with PFS and OS	Ain Shams University	All	18 Years to 65 Years ¬† (Adult, Older Adult)	Phase 2	15	Other	Interventional	Allocation: Randomized|Intervention Model: Parallel Assignment|Masking: None (Open Label)|Primary Purpose: Treatment	FMASU P22/2020	May 5, 2020	June 1, 2020	June 1, 2020	May 6, 2020		May 6, 2020	Ain Shams University, Cairo, Egypt		https://ClinicalTrials.gov/show/NCT04376788
0	NCT04335123	Study of Open Label Losartan in COVID-19		Recruiting	No Results Available	COVID-19	Drug: Losartan	Number of participants with treatment-related adverse events as assessed by protocol definition of AE|Number of days on supplemental oxygen in respiratory failure due to COVID-19|Incidence of mechanical ventilation use|Days on mechanical ventilation|Incidence of non-invasive positive pressure ventilation or heated high flow nasal cannula use|Days on non-invasive positive pressure ventilation or h…	University of Kansas Medical Center	All	18 Years and older ¬† (Adult, Older Adult)	Phase 1	50	Other	Interventional	Allocation: N/A|Intervention Model: Single Group Assignment|Masking: None (Open Label)|Primary Purpose: Treatment	STUDY00145514	March 25, 2020	2020-09-01	2020-10-01	April 6, 2020		April 24, 2020	University of Kansas Medical Center, Kansas City, Kansas, United States		https://ClinicalTrials.gov/show/NCT04335123
0	NCT04366882	Minimal Invasive Autopsies to Investigate Changes in Deceased COVID-19 Patients	MIA-COVID-19	Recruiting	No Results Available	COVID-19	Procedure: CT-scan with minimal invasive autopsy	Determination of cause of death and contributing factors based on clinical, radiological, microbiological and histopathological data of the deceased patient|Detailed description of the postmortem radiological changes induced by COVID-19|Detailed description of the postmortem histopathological changes induced by COVID-19|Postmortem quantity of viral RNA|Postmortem disease mechanisms at cellular le…	Jessa Hospital|Hasselt University|University Hospital, Antwerp	All	Child, Adult, Older Adult	Not Applicable	45	Other	Interventional	Allocation: N/A|Intervention Model: Single Group Assignment|Masking: None (Open Label)|Primary Purpose: Health Services Research	JessaH_COVID-19_MIA	April 14, 2020	2020-12-01	2020-12-01	April 29, 2020		April 29, 2020	Jessa Hospital, Hasselt, Belgium		https://ClinicalTrials.gov/show/NCT04366882
0	NCT04360356	Ivermectin and Nitazoxanide Combination Therapy for COVID-19		Not yet recruiting	No Results Available	COVID-19	Combination Product: Ivermectin plus Nitazoxanide|Other: Standard Care	Number of Patients with COVID-19-negative PCR|Number of patients with improved respiratory rate|Number of patients with improved PaO2|Number of patients with normalized Serum IL6|Number of patients with normalized Serum TNFŒ±|Number of patients with normalized Serum iron|Number of patients with normalized Serum ferritin|Number of patients with normalized International normalized ratio "INR" for p…	Tanta University	All	18 Years to 65 Years ¬† (Adult, Older Adult)	Phase 2|Phase 3	100	Other	Interventional	Allocation: Randomized|Intervention Model: Parallel Assignment|Masking: Double (Participant, Investigator)|Primary Purpose: Treatment	IVR/NTZ	2020-05-01	2020-10-01	2020-12-01	April 24, 2020		April 24, 2020			https://ClinicalTrials.gov/show/NCT04360356
0	NCT04434248	An Adaptive Study of Favipiravir Compared to Standard of Care in Hospitalized Patients With COVID-19		Active, not recruiting	No Results Available	COVID-19	Drug: Favipiravir|Drug: Standard of Care	Rate of viral elimination by Day 10 [pilot stage, dose selection]|Time to viral elimination [pivotal stage]|Time to clinical improvement [pivotal stage]|Rate of viral elimination|Time to normalization of clinical symptoms|Duration of oxygen therapy|Change in the level of lung damage according to CT|Rate of transfer to the intensive care unit|Rate of the use of non-invasive lung ventilation|Rate o…	Chromis LLC|Chemical Diversity Research Institute	All	18 Years and older ¬† (Adult, Older Adult)	Phase 2|Phase 3	330	Industry	Interventional	Allocation: Randomized|Intervention Model: Sequential Assignment|Masking: None (Open Label)|Primary Purpose: Treatment	COVID-FPR-01	April 23, 2020	2020-07-01	2020-07-01	June 16, 2020		June 16, 2020	Republican Clinical Hospital, Makhachkala, Russian Federation|"K+31" Clinic, Moscow, Russian Federation|"Khaven" Llc, Moscow, Russian Federation|Central Clinical Hospital with Polyclinic, Moscow, Russian Federation|Central Research Institute of Epidemiology, Moscow, Russian Federation|City Clinical Hospital n.a. O.M. Filatov, Moscow, Russian Federation|City Clinical Hospital named after S.S. Yudi…		https://ClinicalTrials.gov/show/NCT04434248
0	NCT04350593	Dapagliflozin in Respiratory Failure in Patients With COVID-19	DARE-19	Recruiting	No Results Available	COVID-19	Drug: Dapagliflozin 10 MG|Drug: Placebo	Time to first occurrence of either death from any cause or new/worsened organ dysfunction through 30 days of follow up, defined as at least one of the following:|Hierarchical composite outcome measures including time to death from any cause, time to new/worsened organ dysfunction, clinical status at day 30 and time to hospital discharge|Time to hospital discharge|Total number of days alive, out o…	Saint Luke's Health System|AstraZeneca|George Clinical Pty Ltd	All	18 Years and older ¬† (Adult, Older Adult)	Phase 3	900	Other|Industry	Interventional	Allocation: Randomized|Intervention Model: Parallel Assignment|Masking: Quadruple (Participant, Care Provider, Investigator, Outcomes Assessor)|Primary Purpose: Treatment	D1690C00081|ESR-20-20653	April 22, 2020	2020-10-01	2020-12-01	April 17, 2020		June 18, 2020	NorthShore University HealthSystem, Evanston, Illinois, United States|University of Mississippi Medical Center, Jackson, Mississippi, United States|Saint Luke's Mid America Heart Institute, Kansas City, Missouri, United States|Washington University School of Medicine, Saint Louis, Missouri, United States|Jacobi Medical Center, Bronx, New York, United States|St. Francis Hospital, Roslyn, New York,…		https://ClinicalTrials.gov/show/NCT04350593
0	NCT04456413	Convalescent Plasma as Treatment for Subjects With Early COVID-19 Infection		Not yet recruiting	No Results Available	COVID-19	Biological: Convalescent Plasma|Other: Best Supportive Care	Hospitalization Rate|Time to symptoms resolution|Overall survival|Rate of virologic clearance by nasopharyngeal swab at 2 and 4 weeks|Rate of nasopharyngeal swab positivity in donors|Rate of donor titers level|Impact of donor titers level on efficacy|Patients' anti-SARS-CoV2 titer assessment pre-infusion for the Treatment group, at 2 weeks , 4 weeks and 2 months.	Hackensack Meridian Health	All	18 Years and older ¬† (Adult, Older Adult)	Phase 2	306	Other	Interventional	Allocation: Randomized|Intervention Model: Crossover Assignment|Masking: None (Open Label)|Primary Purpose: Treatment	Pro2020-0542	2020-07-01	2021-07-01	2021-07-01	July 2, 2020		July 2, 2020	Hackensack University Medical Center, Hackensack, New Jersey, United States		https://ClinicalTrials.gov/show/NCT04456413
0	NCT04372979	Efficacy of Convalescent Plasma Therapy in the Early Care of COVID-19 Patients.	PLASCOSSA	Not yet recruiting	No Results Available	COVID-19	Drug: Transfusion of SARS-CoV-2 Convalescent Plasma.|Drug: Transfusion of standard Plasma.	Survival time without needs of a ventilator.|Morbidity|Mortality|Length of stay|Effect on viral pharyngeal specimen clearance|Effect on viral blood specimen clearance|Effect on hemostasis disorders|Kinetics of appearance of neutralizing antibodies|Transfusion endotheliopathy effect|Transfusion biological Inflammation effect|Transfusion hemovigilance|Decrease in the consumption of antibiotics	Direction Centrale du Service de Sant√© des Arm√©es|University Hospital, Grenoble	All	18 Years to 80 Years ¬† (Adult, Older Adult)	Phase 3	80	Other	Interventional	Allocation: Randomized|Intervention Model: Parallel Assignment|Masking: Triple (Participant, Investigator, Outcomes Assessor)|Primary Purpose: Treatment	2020-A01166-33	2020-05-01	2020-10-01	2021-05-01	May 4, 2020		May 15, 2020	HIA Percy, Clamart, France|HIA Laveran, Marseille, France|HIA B√©gin, Saint-Mand√©, France|HIA Sainte Anne, Toulon, France		https://ClinicalTrials.gov/show/NCT04372979
0	NCT04343755	Convalescent Plasma as Treatment for Hospitalized Subjects With COVID-19 Infection		Recruiting	No Results Available	COVID-19	Biological: Convalescent Plasma	For patients hospitalized for COVID-19 but not intubated|Primary objective for patients with COVID-19 already intubated|Duration of hospitalization|Duration of mechanical ventilation|Time to symptoms resolution|Overall survival|Rate of virologic clearance by nasopharyngeal swab at day 10|Impact of donor titers level on efficacy|Impact of donor titers level on safety|Recipient Anti-SARS-CoV2 titer…	Hackensack Meridian Health	All	18 Years and older ¬† (Adult, Older Adult)	Phase 2	55	Other	Interventional	Allocation: N/A|Intervention Model: Single Group Assignment|Masking: None (Open Label)|Primary Purpose: Treatment	Pro2020-0375	April 9, 2020	2021-04-01	2021-04-01	April 13, 2020		April 17, 2020	Hackensack University Medical Center, Hackensack, New Jersey, United States		https://ClinicalTrials.gov/show/NCT04343755
0	NCT04425629	Safety, Tolerability, and Efficacy of Anti-Spike (S) SARS-CoV-2 Monoclonal Antibodies for the Treatment of Ambulatory Adult Patients With COVID-19		Recruiting	No Results Available	COVID-19	Drug: REGN10933+REGN10987 combination therapy|Drug: Placebo	Proportion of patients with treatment-emergent serious adverse events (SAEs)|Proportion of patients with infusion-related reactions|Proportion of patients with hypersensitivity reactions|Time-weighted average change from baseline in viral shedding as measured by quantitative reverse transcription quantitative polymerase chain reaction (RT-qPCR) in nasopharyngeal (NP) swab samples|Time-weighted av…	Regeneron Pharmaceuticals	All	18 Years and older ¬† (Adult, Older Adult)	Phase 1|Phase 2	1054	Industry	Interventional	Allocation: Randomized|Intervention Model: Parallel Assignment|Masking: Quadruple (Participant, Care Provider, Investigator, Outcomes Assessor)|Primary Purpose: Treatment	R10933-10987-COV-2067	June 16, 2020	November 21, 2020	November 21, 2020	June 11, 2020		June 25, 2020	Regeneron Study Site, Aurora, Colorado, United States|Regeneron Study Site, Washington, District of Columbia, United States|Regeneron Study Site, Miami, Florida, United States|Regeneron Study Site, Bronx, New York, United States|Regeneron Study Site, Philadelphia, Pennsylvania, United States|Regeneron Study Site, Dallas, Texas, United States|Regeneron Study Site, San Antonio, Texas, United States…		https://ClinicalTrials.gov/show/NCT04425629
1	NCT04445233	COVID-19 Household Transmission Study	CO-HOST	Recruiting	No Results Available	COVID-19		Secondary household infection rate|Secondary household infection rate - risk factors|Sensitivity of self-collected nasal swabs	University of North Carolina, Chapel Hill|North Carolina Translational and Clinical Sciences Institute	All	1 Year and older ¬† (Child, Adult, Older Adult)		400	Other	Observational	Observational Model: Cohort|Time Perspective: Prospective	20-0982|550KR242023	April 29, 2020	2020-12-01	2020-12-01	June 24, 2020		June 24, 2020	University of North Carolina Health Care, Chapel Hill, North Carolina, United States		https://ClinicalTrials.gov/show/NCT04445233
0	NCT04321421	Hyperimmune Plasma for Critical Patients With COVID-19	COV19-PLASMA	Completed	No Results Available	COVID-19	Other: hyperimmune plasma	death|time to extubation|length of intensive care unit stay|time to CPAP weaning|viral load|immune response	Foundation IRCCS San Matteo Hospital|OSPEDALE CARLO POMA ASST MANTOVA	All	18 Years and older ¬† (Adult, Older Adult)	Not Applicable	49	Other	Interventional	Allocation: N/A|Intervention Model: Single Group Assignment|Masking: None (Open Label)|Primary Purpose: Treatment	IRCCSSanMatteoH	March 17, 2020	April 28, 2020	May 7, 2020	March 25, 2020		May 28, 2020	Catherine Klersy, Pavia, PV, Italy|Ospedale Asst Carlo Poma Mantova, Mantova, Italy		https://ClinicalTrials.gov/show/NCT04321421
0	NCT04432298	Study of the Efficacy and Safety of Intravenous Pamrevlumab, in Hospitalized Patients With Acute COVID-19 Disease		Recruiting	No Results Available	COVID-19	Drug: Pamrevlumab|Drug: Placebo	Proportion of subjects who never received mechanical ventilation and/or ECMO and alive|Proportion of subjects alive, discharged home, and not on supplemental oxygen|Time to recovery based on a Modified 8-Point Ordinal Scale|Days in ICU/CCU (either on or off mechanical ventilation and/or ECMO)|Days on mechanical ventilation and/or ECMO|Time to death from any cause|Changes in PaO2/FiO2 ratio, both …	FibroGen	All	40 Years to 85 Years ¬† (Adult, Older Adult)	Phase 2	130	Industry	Interventional	Allocation: Randomized|Intervention Model: Parallel Assignment|Masking: Quadruple (Participant, Care Provider, Investigator, Outcomes Assessor)|Primary Purpose: Treatment	FGCL-3019-098	June 20, 2020	2020-12-01	2021-01-01	June 16, 2020		June 24, 2020	Research Center, Greensboro, North Carolina, United States		https://ClinicalTrials.gov/show/NCT04432298
0	NCT04405102	COVID-19 Ozanimod Intervention Study	COZI	Not yet recruiting	No Results Available	COVID-19	Drug: Ozanimod|Other: Standard of care	The mean oxygen flow required to maintain the oxygen saturation (SpO2) target at 92%|Daily Patient progression assessed with the World Health Organization-adapted 6-points ordinal scale|Rate of non invasive ventilation (NIV) / high flow nasal therapy (HFNT) use|Rate of intubation|Ventilator-free days at day 28|Rate of ICU admission/length of stay/mortality|Severity index measurement	Fran√ßois Lellouche|Celgene|Bristol-Myers Squibb|Laval University	All	18 Years to 75 Years ¬† (Adult, Older Adult)	Phase 2	48	Other|Industry	Interventional	Allocation: Randomized|Intervention Model: Parallel Assignment|Masking: None (Open Label)|Primary Purpose: Treatment	2021-3474	July 6, 2020	January 6, 2022	July 6, 2022	May 28, 2020		May 28, 2020			https://ClinicalTrials.gov/show/NCT04405102
1	NCT04387929	Detection of Anti-COVID-19 Antibody Levels in an Hospital Population		Recruiting	No Results Available	COVID-19	Diagnostic Test: Detection of anti-COVID-19 antibody level	SARS-CoV-2 levels of IgG antibodies|SARS-CoV-2 viral load in nasopharyngeal swab of IgG positive subjects|Epidemiology correlations	Istituto Clinico Humanitas	All	18 Years to 90 Years ¬† (Adult, Older Adult)		6000	Other	Observational	Observational Model: Cohort|Time Perspective: Prospective	1374 IgG COVID-19 HUMANITAS	May 4, 2020	May 30, 2021	May 30, 2021	May 14, 2020		May 15, 2020	Humanitas Rozzano/San Pio X, Rozzano, Lombardia, Italy		https://ClinicalTrials.gov/show/NCT04387929
0	NCT04329611	ALBERTA HOPE COVID-19 for the Prevention of Severe COVID19 Disease		Suspended	No Results Available	COVID-19	Drug: Hydroxychloroquine	Composite of hospitalization, invasive mechanical ventilation or death within 30 days|mortality|Symptom duration|Disposition at 30 days defined as recovered, ongoing symptoms but not hospitalized, hospitalized, or deceased (categorical)	Dr. Michael Hill|Alberta Health Services|University of Alberta|University of Calgary|Calgary Health Trust|Alberta Innovates Health Solutions|Government of Alberta	All	18 Years and older ¬† (Adult, Older Adult)	Phase 3	1660	Other	Interventional	Allocation: Randomized|Intervention Model: Single Group Assignment|Masking: Triple (Participant, Care Provider, Investigator)|Primary Purpose: Treatment	ABCOV-01 version 1.5	April 13, 2020	August 31, 2020	September 30, 2020	April 1, 2020		June 17, 2020	University of Calgary/Foothills Medical Centre, Calgary, Alberta, Canada|University of Alberta, Edmonton, Alberta, Canada		https://ClinicalTrials.gov/show/NCT04329611
0	NCT04415086	Treatment of Patients With COVID-19 With Convalescent Plasma	COOPCOVID-19	Recruiting	No Results Available	COVID-19	Biological: convalescent plasma	Time elapsed until clinical improvement or hospital discharge|acute adverse events|Clinical Status|Duration of clinical events|SARS-CoV-2 in nasopharyngeal swab|IgG, IgM and IgA titers for SARS-CoV-2|Neutralizing antibodies	University of Sao Paulo General Hospital|Minist√©rio da Ci√™ncia, Tecnologia, Inova√ß√µes e Comunica√ß√µes|Faculty of Medicine of Ribeir√£o Preto (FMRP-USP)|Hospital de Cl√≠nicas, Faculdade de Medicina Universidade Estadual de Campinas|Hospital Sirio-Libanes|Hospital Israelita Albert Einstein	All	18 Years and older ¬† (Adult, Older Adult)	Phase 2	120	Other	Interventional	Allocation: Randomized|Intervention Model: Parallel Assignment|Masking: None (Open Label)|Primary Purpose: Treatment	COOP-COVID-19-MCTIC	June 1, 2020	April 20, 2022	May 22, 2022	June 4, 2020		June 9, 2020	University of Sao Paulo - General Hospital, S√£o Paulo, SP, Brazil		https://ClinicalTrials.gov/show/NCT04415086
0	NCT04325633	Efficacy of Addition of Naproxen in the Treatment of Critically Ill Patients Hospitalized for COVID-19 Infection	ENACOVID	Not yet recruiting	No Results Available	COVID-19	Drug: 1: Naproxen|Drug: 2: Standard of care	Mortality all causes at day30|Number of days alive free of mechanical ventilation|Number of days alive outside|Number of days alive outside hospital|Maximal changes in Sofa score|Time to negativation of virus titer in the nasopharyngeal aspirate (NPA)	Assistance Publique - H√¥pitaux de Paris	All	18 Years and older ¬† (Adult, Older Adult)	Phase 3	584	Other	Interventional	Allocation: Randomized|Intervention Model: Parallel Assignment|Masking: None (Open Label)|Primary Purpose: Treatment	APHP200387	April 13, 2020	May 13, 2021	July 13, 2021	March 27, 2020		April 14, 2020			https://ClinicalTrials.gov/show/NCT04325633
1	NCT04306497	TCM Differentiation and Treatment Protocol of COVID-19	TDATPOC	Completed	No Results Available	COVID-19	Drug: TCM prescriptions	The relief of main symptoms/ disappearance rate of time|Chest CT absorption|Evaluation standard of comprehensive curative effect|Virus antigen negative conversion rate|The number of severe and critical conversion cases|Incidence of complications|Traditional Chinese Medicine Syndrome Score	Jiangsu Famous Medical Technology Co., Ltd.	All	18 Years to 80 Years ¬† (Adult, Older Adult)		340	Industry	Observational	Observational Model: Cohort|Time Perspective: Other	JSZYJ202001	January 22, 2020	April 30, 2020	May 30, 2020	March 13, 2020		June 4, 2020	Huai'an fourth people's Hospital, Huaian, Jiangsu, China		https://ClinicalTrials.gov/show/NCT04306497
1	NCT04351659	Novel Adoptive Cellular Therapy With SARS-CoV-2 Specific T Cells in Patients With Severe COVID-19		Recruiting	No Results Available	COVID-19	Other: Blood donation from convalescent donor	Success rate in production of SARS-CoV-2 specific T cells from convalescent donor	KK Women's and Children's Hospital|Singapore General Hospital|National University Hospital, Singapore	All	21 Years to 65 Years ¬† (Adult, Older Adult)		8	Other	Observational	Observational Model: Cohort|Time Perspective: Prospective	COVID-T 1.0	2020-04-01	2020-08-01	2020-08-01	April 17, 2020		April 17, 2020	National University Hospital, Singapore, Singapore|Singapore General Hospital, Singapore, Singapore		https://ClinicalTrials.gov/show/NCT04351659
0	NCT04323332	Traditional Chinese Medicine for Severe COVID-19		Not yet recruiting	No Results Available	COVID-19	Drug: Traditional Chinese Medicine Prescription	Length of hospital stay (days)|Duration (days) of supplemental oxygenation|CT imaging changes|Mortality rate|Time to Clinical Improvement (TTCI)|The pneumonia severity index scores|Time to COVID-19 nucleic acid testing negativity in throat swab|Blood immune cell count|Serum inflammatory markers|Erythrocyte sedimentation rate|Platelet and D-dimer changes|Creatinine changes|Muscle enzymes changes|U…	Xiyuan Hospital of China Academy of Chinese Medical Sciences	All	up to 85 Years ¬† (Child, Adult, Older Adult)	Phase 3	50	Other	Interventional	Allocation: Non-Randomized|Intervention Model: Parallel Assignment|Masking: None (Open Label)|Primary Purpose: Treatment	2020XLA015-1	2020-03-01	2020-03-01	2020-04-01	March 26, 2020		March 26, 2020	Hao Li, Beijing, Beijing, China		https://ClinicalTrials.gov/show/NCT04323332
0	NCT04382066	Proof of Concept Study to Evaluate the Safety Profile of Plitidepsin in Patients With COVID-19	APLICOV-PC	Recruiting	No Results Available	COVID-19	Drug: Plitidepsin 1.5 mg/day|Drug: Plitidepsin 2.0 mg/day|Drug: Plitidepsin 2.5 mg/day	Frequency of occurrence of Neutropenia ‚â• grade 3|Frequency of occurrence of Thrombocytopenia ‚â• grade 3|Frequency of occurrence of Anemia ‚â• grade 3|Frequency of occurrence of Lymphopenia ‚â• grade 3|Frequency of occurrence of CPK increase ‚â• grade 3|Frequency of occurrence of Increase ALT and / or AST ‚â• grade 3|Frequency of occurrence of Increase total bilirubin or direct bilirubin ‚â• gr…	PharmaMar|Apices Soluciones S.L.	All	18 Years and older ¬† (Adult, Older Adult)	Phase 1	27	Industry	Interventional	Allocation: Randomized|Intervention Model: Parallel Assignment|Masking: None (Open Label)|Primary Purpose: Treatment	APL-D-002-20|2020-001993-31	May 12, 2020	2020-11-01	2020-11-01	May 11, 2020		July 2, 2020	Hospital Universitario Hm Montepr√≠ncipe, Boadilla Del Monte, Madrid, Spain|Hospital Germans Trias i Pujol, Badalona, Spain|Hospital de la Santa Creu i Sant Pau, Barcelona, Spain|Hospital Ciudad Real, Ciudad Real, Spain|Hospital Universitario de Getafe, Getafe, Spain|Hospital Universitario de Guadalajara, Guadalajara, Spain|Hospital La Princesa, Madrid, Spain|Hospital Gregorio Mara√±√≥n, Madrid, …		https://ClinicalTrials.gov/show/NCT04382066
0	NCT04352348	Cohort of Patients Infected With SARS-CoV2 (COVID-19) or Suspected of Being	COVIDeF	Recruiting	No Results Available	COVID-19	Other: blood samples	Identification of prognostic factors for progression to a severe form of COVID-19 infection|Clinical aggravation of the infection|Discharge of hospitalization|Death|Description of clinical manifestations|Description of biological manifestations|Description of radiological manifestations|Description of physiological manifestations|Patient-related prognostic factors|Virus-related risk factors|Compa…	Assistance Publique - H√¥pitaux de Paris	All	18 Years and older ¬† (Adult, Older Adult)	Not Applicable	2000	Other	Interventional	Allocation: Non-Randomized|Intervention Model: Parallel Assignment|Masking: None (Open Label)|Primary Purpose: Basic Science	APHP200382|2020-A00754-35	March 31, 2020	May 31, 2021	March 31, 2022	April 20, 2020		May 12, 2020	GH Piti√©-Salp√™tri√®re / Service d'Accueil des Urgences, Paris, Ile-de-France, France		https://ClinicalTrials.gov/show/NCT04352348
0	NCT04390178	Convalescent Plasma as Treatment for Acute Coronavirus Disease (COVID-19)		Active, not recruiting	No Results Available	COVID-19	Biological: SARS-CoV-2 convalescent plasma	Disease progression|Adverse events (AE)|Time ro resolution of fever and symptoms|Clearance of viraemia|Inflammatory parameters|Antibody response to SARS-CoV-2	Joakim Dillner|Danderyd Hospital|Karolinska Institutet|Karolinska University Hospital	All	18 Years to 80 Years ¬† (Adult, Older Adult)	Phase 1|Phase 2	10	Other	Interventional	Allocation: N/A|Intervention Model: Single Group Assignment|Masking: None (Open Label)|Primary Purpose: Treatment	CP1	April 10, 2020	2020-06-01	2020-12-01	May 15, 2020		May 15, 2020	Danderyd Hospital, Danderyd, Sweden		https://ClinicalTrials.gov/show/NCT04390178
1	NCT04454372	Clinical Characteristics and Outcomes of 187 Critically Ill Patients With Coronavirus Disease 2019 (COVID-19)		Not yet recruiting	No Results Available	COVID-19	Other: demographic and clinical data obtained from hospital's electronic medical record.	Outcome 30 days after ICU admission	Hospital Sao Domingos	All	1 Year and older ¬† (Child, Adult, Older Adult)		187	Other	Observational	Observational Model: Cohort|Time Perspective: Retrospective	covid-19 ICU	July 15, 2020	September 20, 2020	November 30, 2020	July 1, 2020		July 2, 2020			https://ClinicalTrials.gov/show/NCT04454372
0	NCT04339660	Clinical Research of Human Mesenchymal Stem Cells in the Treatment of COVID-19 Pneumonia		Recruiting	No Results Available	COVID-19	Biological: UC-MSCs|Other: Placebo	The immune function (TNF-Œ± „ÄÅIL-1Œ≤„ÄÅIL-6„ÄÅTGF-Œ≤„ÄÅIL-8„ÄÅPCT„ÄÅCRP)|Blood oxygen saturation|Rate of mortality within 28-days|Size of lesion area by chest imaging|CD4+ and CD8+ T cells count|Peripheral blood count recovery time|Duration of respiratory symptoms (fever, dry cough, difficulty breathing, etc.)|COVID-19 nucleic acid negative time	Puren Hospital Affiliated to Wuhan University of Science and Technology|Shanghai University|Qingdao Co-orient Watson Biotechnology group co. LTD|Basic Medical Sciences, Chinese Academy of Medical Sciences	All	18 Years to 75 Years ¬† (Adult, Older Adult)	Phase 1|Phase 2	30	Other	Interventional	Allocation: Randomized|Intervention Model: Parallel Assignment|Masking: Triple (Participant, Care Provider, Outcomes Assessor)|Primary Purpose: Treatment	Pr20200402	February 1, 2020	June 30, 2020	June 30, 2020	April 9, 2020		April 9, 2020	Puren Hospital Affiliated to Wuhan University of Science and Technology, Wuhan, Hubei, China		https://ClinicalTrials.gov/show/NCT04339660
1	NCT04352582	COVID-19 and Vaccination Attitudes	VACAT	Recruiting	No Results Available	COVID-19	Other: Survey	How vaccination and other attitudes are affected by COVID	University Hospital, Geneva|University of Zurich|University of Lausanne	All	Child, Adult, Older Adult		1000	Other	Observational	Observational Model: Other|Time Perspective: Prospective	VACAT	April 14, 2020	April 30, 2020	April 30, 2020	April 20, 2020		April 20, 2020	Survey, London, United Kingdom		https://ClinicalTrials.gov/show/NCT04352582
1	NCT04444310	Antibody Responses in Contacts of COVID-19 Patients		Active, not recruiting	No Results Available	COVID-19		Measure level of Abs in asymptomatic close contacts of COVID 19 patients.	Assiut University	All	18 Years to 80 Years ¬† (Adult, Older Adult)		100	Other	Observational	Observational Model: Cohort|Time Perspective: Prospective	Assiut13	June 15, 2020	June 18, 2020	September 30, 2020	June 23, 2020		June 23, 2020	AssiutU, Assiut, Egypt		https://ClinicalTrials.gov/show/NCT04444310
0	NCT04382092	Co-infection Management in COVID-19 Critically Ill		Completed	No Results Available	COVID-19	Diagnostic Test: FilmArray Pneumonia	% of COVID-19 co-infections|% of antibiotic switches following FA results	Cliniques universitaires Saint-Luc- Universit√© Catholique de Louvain|BioM√©rieux	All	18 Years and older ¬† (Adult, Older Adult)	Not Applicable	32	Other|Industry	Interventional	Allocation: N/A|Intervention Model: Single Group Assignment|Masking: None (Open Label)|Primary Purpose: Diagnostic	2019/14MAR/124	March 23, 2020	April 24, 2020	April 24, 2020	May 11, 2020		May 11, 2020	Cliniques Universitaires Saint-Luc, Brussels, Belgium		https://ClinicalTrials.gov/show/NCT04382092
1	NCT04354857	Qualitative and Quantitative Evaluation of Anosmia Over Time in Clinically Symptomatic Patients Tested for COVID-19 Infection	Anosmie-COVID	Recruiting	No Results Available	COVID-19	Other: olfactory and gustatory tests	SARS-CoV-2 infection status|Olfactory and gustatory loss|Ability to detect odor|Ability to detect salty taste|Ability to detect sweet taste|Severity of infection according to hospitalization rate	Centre Hospitalier Universitaire de Nƒ´mes	All	18 Years and older ¬† (Adult, Older Adult)		454	Other	Observational	Observational Model: Cohort|Time Perspective: Prospective	IRB: 20.04.09	March 27, 2020	2020-07-01	2020-11-01	April 21, 2020		April 21, 2020	CHU de Nimes, N√Æmes, France		https://ClinicalTrials.gov/show/NCT04354857
0	NCT04412252	Safety and Efficacy of Tofacitinib in Hospitalized Participants With COVID-19 Pneumonia Who Are Receiving Standard of Care Therapy		Not yet recruiting	No Results Available	COVID-19	Drug: Tofacitinib|Other: Placebo	Clinical status using ordinal scale|Status of alive and not using mechanical ventilation or extracorporeal membrane oxygenation (ECMO)|Status of discharged or not requiring supplemental oxygen|Mortality	Pfizer	All	18 Years to 75 Years ¬† (Adult, Older Adult)	Phase 2	240	Industry	Interventional	Allocation: Randomized|Intervention Model: Parallel Assignment|Masking: Double (Participant, Investigator)|Primary Purpose: Treatment	A3921377	June 4, 2020	September 16, 2020	October 18, 2020	June 2, 2020		June 11, 2020	University Hospitals Cleveland Medical Center, Cleveland, Ohio, United States		https://ClinicalTrials.gov/show/NCT04412252
0	NCT04287686	Recombinant Human Angiotensin-converting Enzyme 2 (rhACE2) as a Treatment for Patients With COVID-19		Withdrawn	No Results Available	COVID-19	Drug: Recombinant human angiotensin-converting enzyme 2 (rhACE2)	Time course of body temperature (fever)|Viral load over time|P/F ratio over time|Sequential organ failure assessment score(SOFA score) over time|Pulmonary Severity Index (PSI)|Image examination of chest over time|Proportion of subjects who progressed to critical illness or death|Time from first dose to conversion to normal or mild pneumonia|T-lymphocyte counts over time|C-reactive protein levels …	The First Affiliated Hospital of Guangzhou Medical University	All	18 Years to 80 Years ¬† (Adult, Older Adult)	Not Applicable	0	Other	Interventional	Allocation: Randomized|Intervention Model: Parallel Assignment|Masking: None (Open Label)|Primary Purpose: Treatment	GIRH-APN01	2020-02-01	2020-04-01	2020-04-01	February 27, 2020		March 17, 2020	GCP Office of The First Affiliated Hospital of Guangzhou Medical University, Guangzhou, Guangdong, China		https://ClinicalTrials.gov/show/NCT04287686
0	NCT04344015	COVID-19 Plasma Collection		Recruiting	No Results Available	COVID-19	Other: Plasma Donation	Number of patients who screen eligible for donation|Number of patients who consent to plasma donation|Number of plasma donations received|Safety of donation procedures	Thomas Jefferson University	All	18 Years and older ¬† (Adult, Older Adult)	Not Applicable	2000	Other	Interventional	Allocation: N/A|Intervention Model: Single Group Assignment|Masking: None (Open Label)|Primary Purpose: Other	20D.346	April 13, 2020	April 12, 2021	April 12, 2021	April 14, 2020		May 11, 2020	Thomas Jefferson University Hospital, Philadelphia, Pennsylvania, United States		https://ClinicalTrials.gov/show/NCT04344015
0	NCT04375202	Colchicine in COVID-19: a Pilot Study	COLVID-19	Recruiting	No Results Available	COVID-19	Drug: Colchicine 1 MG Oral Tablet	Rate of entering the critical stage|Trend of White blood cell count|Change of the "Sequential Organ failure Assessment" (SOFA)|Rate of biochemical criterion (CK, ALT, ferritin) recovery|Rate of disease remission|Toxicity of Colchicine	University Of Perugia	All	18 Years and older ¬† (Adult, Older Adult)	Phase 2	308	Other	Interventional	Allocation: Randomized|Intervention Model: Parallel Assignment|Masking: None (Open Label)|Primary Purpose: Treatment	2020-001475-33	April 18, 2020	June 30, 2020	October 31, 2020	May 5, 2020		May 5, 2020	Associazione Italiana Pneumologi Ospedalieri, Milan, Italy|Societ√† Italiana di Reumatologia, Milan, Italy		https://ClinicalTrials.gov/show/NCT04375202
0	NCT04385108	Predictive Immune Biomarkers for COVID-19 Pathogenesis	COVIDBioToul	Not yet recruiting	No Results Available	COVID-19	Biological: Blood collection on admission and longitudinally|Biological: Blood collection on their first consultation and 10 to 14 days later	Immune signature|Dosage of cytokines and chemokines in plasma samples|Analysis of the early dynamics of SARS-CoV-2-specific humoral immunity	University Hospital, Toulouse	All	18 Years and older ¬† (Adult, Older Adult)	Not Applicable	170	Other	Interventional	Allocation: Non-Randomized|Intervention Model: Parallel Assignment|Masking: None (Open Label)|Primary Purpose: Basic Science	RC31/20/0162	May 12, 2020	December 31, 2021	December 31, 2021	May 12, 2020		May 12, 2020	Purpan University Hospital, Toulouse, France		https://ClinicalTrials.gov/show/NCT04385108
0	NCT04361916	Home Care for Patients With COVID-19: Active Monitoring in Two Italian Health Units (Casale Monferrato and Torino)	Mon-Covid	Recruiting	No Results Available	COVID-19	Other: home care monitoring	SpO2|in-hospital mortality|need of intubation|feasibility of active monitoring	Mario Negri Institute for Pharmacological Research	All	18 Years and older ¬† (Adult, Older Adult)	Not Applicable	425	Other	Interventional	Allocation: N/A|Intervention Model: Single Group Assignment|Masking: None (Open Label)|Primary Purpose: Health Services Research	Mon-Covid	April 21, 2020	October 31, 2020	December 31, 2020	April 24, 2020		April 24, 2020	Asl Alessandria, Casale Monferrato, Alessandria, Italy		https://ClinicalTrials.gov/show/NCT04361916
1	NCT04355338	Assessment of Incidence of SARS-CoV-2 Infection and COVID-19 in Brazil (AVISA)	AVISA	Not yet recruiting	No Results Available	COVID-19		Incidence of SARS-CoV-2 infection|Incidence of COVID-19|Incidence of hospitalization due to COVID-19|Level of neutralizing antibodies|Previous SARS-CoV-2 infection	Butantan Institute	All	Child, Adult, Older Adult		4100	Other	Observational	Observational Model: Cohort|Time Perspective: Prospective	COV-01-IB	May 15, 2020	November 30, 2020	May 15, 2022	April 21, 2020		April 28, 2020			https://ClinicalTrials.gov/show/NCT04355338
1	NCT04344145	Exhaustion and Needs in Frontline COVID-19 Healthcare Workers: Cross-sectional Study in a Belgian Population		Completed	No Results Available	COVID-19		Burnout|Emotional Distress|Insomnia|Needs and difficulties in work situations	Universit√© Libre de Bruxelles	All	18 Years and older ¬† (Adult, Older Adult)		693	Other	Observational	Observational Model: Case-Control|Time Perspective: Cross-Sectional	PSY-ENCOVID19	April 16, 2020	May 25, 2020	May 29, 2020	April 14, 2020		June 11, 2020	H√¥pital de Warquignies, Boussu, Hainaut, Belgium|H√¥pital de Jolimont, Haine-Saint-Paul, Hainaut, Belgium|H√¥pital de Lobbes, Lobbes, Hainaut, Belgium|H√¥pital de Mons, Mons, Hainaut, Belgium|Erasme Hospital CUB, Brussels, Belgium		https://ClinicalTrials.gov/show/NCT04344145
0	NCT04354389	DAS181 for STOP COVID-19		Not yet recruiting	No Results Available	COVID-19	Drug: DAS181|Drug: Placebo	COVID-19 Clinical Classification (CCC)|Return to room air (RTRA)|Improved COVID-19 Clinical Classification|Return To Room Air (RTRA)|Death (all cause)|SARS-CoV-2 RNA undetectable|Percent of subjects discharged|Clinical Deterioration	Ansun Biopharma, Inc.	All	18 Years and older ¬† (Adult, Older Adult)	Phase 2|Phase 3	82	Industry	Interventional	Allocation: Randomized|Intervention Model: Parallel Assignment|Masking: Triple (Participant, Care Provider, Investigator)|Primary Purpose: Treatment	DAS181-3-02-EU|2020-001874-30	May 25, 2020	June 30, 2020	October 31, 2020	April 21, 2020		May 11, 2020	Fondazione IRCCS Ca' Granda - Ospedale Maggiore Policlinico, Milano, Italy|A.O.U Policlinico Di Modena, Modena, Italy		https://ClinicalTrials.gov/show/NCT04354389
1	NCT04370808	VITACOV: Vitamin D Polymorphisms and Severity of COVID-19 Infection	VITACOV	Not yet recruiting	No Results Available	COVID-19	Other: Exposure	Differences in vitamin D blood levels between COVID-19 patients with different degrees of disease severity.|Differences in genetic variants in vitamin D-related genes between COVID-19 patients with different degrees of disease severity.|Differences in vitamin D blood levels between COVID-19 patients in relation to mortality.|Differences in vitamin D blood levels between COVID-19 patients in relat…	University of Lisbon|Cardiovascular Centre of Universidade de Lisboa (CCUL)|Faculty of Medicine of Universidade de Lisboa (FMUL)|Centro Hospitalar Universit√°rio Lisboa Norte (CHULN)|Centro Hospitalar Universit√°rio S√£o Jo√£o (CHUSJ)|CINTESIS - Center for Health Technology and Services Research|NOVA Medical School of Universidade NOVA de Lisboa|HeartGenetics, Genetics and Biotechnology SA|Instit…	All	18 Years and older ¬† (Adult, Older Adult)		500	Other|Industry	Observational	Observational Model: Case-Only|Time Perspective: Prospective	VITACOV	2020-06-01	2020-10-01	2021-03-01	May 1, 2020		May 19, 2020	Cardiovascular Center at Universidade de Lisboa, Lisbon, Lisboa, Portugal|Centro Hospitalar Universit√°rio Lisboa Norte, Lisbon, Lisboa, Portugal|Centro Hospitalar de S√£o Jo√£o, Oporto, Portugal		https://ClinicalTrials.gov/show/NCT04370808
0	NCT04433013	A Randomized Controlled Trial Assessing the Efficacy of Lianhua Qingwen as an Adjuvant Treatment in Patients With Mild Symptoms of COVID-19		Not yet recruiting	No Results Available	COVID-19	Drug: Lianhua Qingwen|Drug: Placebo	Proportion of participants who test negative for COVID-19|Time taken in days for relief of clinical symptoms|Proportion of participants with mild symptoms of COVID-19 progressing to moderate or severe illness|Proportion of participants who test positive for COVID-19 with Ct value>30	Nanyang Technological University|Ministry of Health, Singapore	All	21 Years and older ¬† (Adult, Older Adult)	Phase 3	300	Other	Interventional	Allocation: Randomized|Intervention Model: Parallel Assignment|Masking: Triple (Participant, Care Provider, Outcomes Assessor)|Primary Purpose: Treatment	IRB-2020-05-029	2020-07-01	2020-12-01	2021-02-01	June 16, 2020		June 17, 2020			https://ClinicalTrials.gov/show/NCT04433013
0	NCT04324996	A Phase I/II Study of Universal Off-the-shelf NKG2D-ACE2 CAR-NK Cells for Therapy of COVID-19		Recruiting	No Results Available	COVID-19	Biological: NK cells,IL15-NK cells,NKG2D CAR-NK cells,ACE2 CAR-NK cells,NKG2D-ACE2 CAR-NK cells	Clinical response|Side effects in the treatment group	Chongqing Public Health Medical Center|Chongqing Sidemu Biotechnology Technology Co.,Ltd.	All	18 Years and older ¬† (Adult, Older Adult)	Phase 1|Phase 2	90	Other	Interventional	Allocation: Randomized|Intervention Model: Parallel Assignment|Masking: Quadruple (Participant, Care Provider, Investigator, Outcomes Assessor)|Primary Purpose: Treatment	ChongqingPublicHMC	March 21, 2020	May 31, 2020	September 30, 2020	March 27, 2020		March 27, 2020	Chongqing Public Health Medical Center, Chongqing, China		https://ClinicalTrials.gov/show/NCT04324996
0	NCT04385043	Hyperimmune Plasma in Patients With COVID-19 Severe Infection	COV2-CP	Recruiting	No Results Available	COVID-19	Other: plasma hyperimmune|Drug: standard therapy	decrease in mortality|lymphocytes|PCR levels vs control|PCR levels vs before treatment|AB levels and clinical improvement|Inflammatory cytokines vs controls|Inflammatory cytokines vs before treatment	University of Catanzaro|Azienda Ospedaliera Policlinico "Mater Domini"|Azienda Sanitaria Provinciale Di Catanzaro|Annunziata Hospital, Cosenza, Italy|Azienda Ospedaliera Bianchi-Melacrino-Morelli	All	18 Years to 60 Years ¬† (Adult)	Phase 2|Phase 3	400	Other	Interventional	Allocation: Randomized|Intervention Model: Parallel Assignment|Masking: None (Open Label)|Primary Purpose: Treatment	Covid-19 convalescent plasma	May 1, 2020	October 15, 2020	May 15, 2021	May 12, 2020		May 12, 2020	Azienda Ospedaliera Policlinico Mater Domini, Catanzaro, Italy|Azienda Ospedaliera Pugliese Ciaccio Catanzaro, Catanzaro, Italy|Azienda Ospedaliera Annunziata, Cosenza, Italy|Azienda Sanitaria Provinciale, Crotone, Italy|Azienda Ospedaliera Bianchi Melacrino Morelli, Reggio Calabria, Italy|Azienda Sanitaria Provinciale, Vibo Valentia, Italy		https://ClinicalTrials.gov/show/NCT04385043
0	NCT04426695	Safety, Tolerability, and Efficacy of Anti-Spike (S) SARS-CoV-2 Monoclonal Antibodies for Hospitalized Adult Patients With COVID-19		Recruiting	No Results Available	COVID-19	Drug: REGN10933+REGN10987 combination therapy|Drug: Placebo	Proportion of patients with treatment-emergent Serious Adverse Events (SAEs)|Proportion of patients with infusion-related reactions|Proportion of patients with hypersensitivity reactions|Time-weighted average change from baseline viral shedding as measured by quantitative reverse transcription polymerase chain reaction (RT-qPCR) in nasopharyngeal (NP) swab samples|Time-weighted average change fro…	Regeneron Pharmaceuticals	All	18 Years and older ¬† (Adult, Older Adult)	Phase 1|Phase 2	1860	Industry	Interventional	Allocation: Randomized|Intervention Model: Parallel Assignment|Masking: Quadruple (Participant, Care Provider, Investigator, Outcomes Assessor)|Primary Purpose: Treatment	R10933-10987-COV-2066	June 10, 2020	March 3, 2021	March 3, 2021	June 11, 2020		June 26, 2020	Regeneron Study Site, Aurora, Colorado, United States|Regeneron Study Site, Atlanta, Georgia, United States|Regeneron Study Site, Saint Louis, Missouri, United States|Regeneron Study Site, Teaneck, New Jersey, United States|Regeneron Study Site, Bronx, New York, United States|Regeneron Study Site, Bronx, New York, United States|Regeneron Study Site, Philadelphia, Pennsylvania, United States|Regen…		https://ClinicalTrials.gov/show/NCT04426695
0	NCT04443270	Chloroquine Phosphate Prophylactic Use in Health Personnel Exposed to COVID-19 Patients		Not yet recruiting	No Results Available	COVID-19	Drug: Chloroquine phosphate	Negative Polymerase Chain Reaction assay at day 0|Polymerase Chain Reaction assay at day 60|Clinical improvement related to COVID-19|Heart rhythm negative adverse event related to the Chloroquine Phosphate Prophylactic Use|Heart rhythm negative adverse event related to the Chloroquine Phosphate Prophylactic|COVID-19 symptomatic onset rate	CMN "20 de Noviembre"	All	18 Years to 59 Years ¬† (Adult)	Phase 1	200	Other	Interventional	Allocation: Non-Randomized|Intervention Model: Parallel Assignment|Masking: Single (Outcomes Assessor)|Primary Purpose: Prevention	1	June 22, 2020	August 31, 2020	November 30, 2020	June 23, 2020		June 23, 2020	Centro M√©dico Nacional "20 de Noviembre", Mexico City, Benito Ju√°rez, Mexico		https://ClinicalTrials.gov/show/NCT04443270
1	NCT04397822	COVID-19: Study of INFLAmmasome and PLAtelets Functions	CO-QUETTES	Recruiting	No Results Available	COVID-19	Biological: Blood samples	Activation of platelet NLRP3 inflammasome	University Hospital, Toulouse	All	18 Years and older ¬† (Adult, Older Adult)		60	Other	Observational	Observational Model: Cohort|Time Perspective: Prospective	RC31/20/0142	April 16, 2020	2020-10-01	2021-04-01	May 21, 2020		May 21, 2020	CHU Toulouse, Toulouse, France		https://ClinicalTrials.gov/show/NCT04397822
0	NCT04384497	Convalescent Plasma for Treatment of COVID-19: An Exploratory Dose Identifying Study		Recruiting	No Results Available	COVID-19	Biological: SARS-CoV-2 convalescent plasma	Number and proportion of patients with progression to ventilation or sustained requirement of supplementary oxygen therapy|Adverse events|Dose of plasma needed to clear viremia|Clearance of viremia|Fever and symptoms|Inflammatory parameters|Antibody response to SARS-CoV-2	Joakim Dillner|Danderyd Hospital|Karolinska University Hospital|Karolinska Institutet	All	18 Years and older ¬† (Adult, Older Adult)	Phase 1|Phase 2	50	Other	Interventional	Allocation: N/A|Intervention Model: Single Group Assignment|Masking: None (Open Label)|Primary Purpose: Treatment	CP2	May 7, 2020	2020-06-01	2020-12-01	May 12, 2020		May 27, 2020	Danderyd Hospital, Danderyd, Stockholm, Sweden|Karolinska University Hospital, Stockholm, Sweden		https://ClinicalTrials.gov/show/NCT04384497
0	NCT04317092	Tocilizumab in COVID-19 Pneumonia (TOCIVID-19)	TOCIVID-19	Recruiting	No Results Available	COVID-19 Pneumonia	Drug: Tocilizumab Injection	One-month mortality rate|Interleukin-6 level|Lymphocyte count|CRP (C-reactive protein) level|PaO2 (partial pressure of oxygen) / FiO2 (fraction of inspired oxygen, FiO2) ratio (or P/F ratio)|Change of the SOFA (Sequential Organ Failure Assessment)|Number of participants with treatment-related side effects as assessed by Common Terminology Criteria for Adverse Event (CTCAE) version 5.0|Radiologica…	National Cancer Institute, Naples	All	Child, Adult, Older Adult	Phase 2	400	Other	Interventional	Allocation: N/A|Intervention Model: Single Group Assignment|Masking: None (Open Label)|Primary Purpose: Treatment	TOCIVID-19|2020-001110-38	March 19, 2020	December 19, 2020	December 19, 2022	March 20, 2020		April 7, 2020	Azienda Ospedaliera "SS. Antonio e Biagio e C. Arrigo" (Dipartimento Internistico SSD Reumatologia), Alessandria, Italy|Ospedale di Busto Arsizio ASST Valle Olona (U.O.C. Malattie Infettive), Busto Arsizio, Italy|A.O.U. Policlinico V. Emanuele (U.O. di Malattie infettive, U.O. di Anestesia e Rianimazione, U.O. di Medicina d'Urgenza), Catania, Italy|AOE Cannizzaro di Catania (U.O. di Malattie Infe…		https://ClinicalTrials.gov/show/NCT04317092
0	NCT04364022	Efficacy of Pragmatic Same-day COVID-19 Ring Prophylaxis for Adult Individuals Exposed to SARS-CoV-2 in Switzerland	COPEP	Recruiting	No Results Available	Prevention of COVID-19	Drug: Hydroxychloroquine Sulfate 200 MG [Plaquenil]|Drug: Lopinavir/ritonavir	21-day incidence of COVID-19 in individuals exposed to SARS-CoV- 2 who are asymptomatic at baseline (intent-to-treat (ITT) analysis).|21-day incidence of COVID-19 in individuals exposed to SARS-CoV- 2 who are asymptomatic, PCR-confirmed SARS-CoV-2 negative and have negative SARS-CoV-2 serology at baseline (modified ITT)|21-day incidence of SARS-CoV-2 infection in individuals exposed to SARS-CoV-2…	Calmy Alexandra|University Hospital, Geneva	All	18 Years and older ¬† (Adult, Older Adult)	Phase 3	420	Other	Interventional	Allocation: Randomized|Intervention Model: Parallel Assignment|Masking: None (Open Label)|Primary Purpose: Prevention	CCER 2020-00864	2020-04-01	2020-10-01	2020-10-01	April 27, 2020		April 27, 2020	Universit√§tsspital Basel and SwissTPH, Basel, Switzerland|H√¥pitaux Universitaires de Gen√®ve, Geneva, Switzerland		https://ClinicalTrials.gov/show/NCT04364022
0	NCT04432324	Study to Evaluate the Safety and Efficacy of High Dose IVIG in Hospitalized Participants With Coronavirus Disease (COVID-19)		Not yet recruiting	No Results Available	COVID-19	Biological: Intravenous Immune Globulin|Drug: Standard Medical Treatment	Percentage of Participants Dying or Requiring ICU Admission|Percentage of Participants Who are Dependent on High Flow Oxygen Devices or Invasive Mechanical Ventilation|Change from Baseline in National Early Warning Score (NEWS)|Time to Clinical Response as Assessed by: NEWS ‚â§ 2 Maintained for 24 hours|Time to Hospital Discharge|Duration of ICU Stay|Duration of Any Oxygen Use|Duration of Mechani…	Instituto Grifols, S.A.|Grifols Therapeutics LLC	All	18 Years and older ¬† (Adult, Older Adult)	Phase 2	100	Industry	Interventional	Allocation: Randomized|Intervention Model: Parallel Assignment|Masking: None (Open Label)|Primary Purpose: Treatment	GC2004|2020-001696-32	2020-06-01	2020-07-01	2020-12-01	June 16, 2020		June 16, 2020	Hospital Germans Trias i Pujol, Badalona, Spain|Hospital Universitari Vall d'Hebron, Barcelona, Spain|Hospital Universitari de Bellvitge, Barcelona, Spain|Hospital de la Santa Creu i Sant Pau, Barcelona, Spain|Hospital General Universitario Gregorio Mara√±√≥n, Madrid, Spain|Hospital Clinico San Carlos, Madrid, Spain		https://ClinicalTrials.gov/show/NCT04432324
0	NCT04348071	Safety and Efficacy of Ruxolitinib for COVID-19		Not yet recruiting	No Results Available	COVID-19	Drug: Ruxolitinib	Phase 2: Cumulative incidence of Grade 3 and 4 adverse events (AEs)|Phase 2: Cumulative incidence of serious adverse events (SAEs)|Phase 2: Changes in white blood cell count (CBC) through Day 15|Phase 2: Changes in hemoglobin through Day 15|Phase 2: Changes in platelets through Day 15|Phase 2: Changes in creatinine through Day 15|Phase 2: Changes in glucose through Day 15|Phase 2: Changes in prot…	University of Colorado, Denver	All	18 Years to 89 Years ¬† (Adult, Older Adult)	Phase 2|Phase 3	80	Other	Interventional	Allocation: N/A|Intervention Model: Single Group Assignment|Masking: None (Open Label)|Primary Purpose: Treatment	20-0869	2020-06-01	2020-08-01	2020-10-01	April 15, 2020		May 6, 2020			https://ClinicalTrials.gov/show/NCT04348071
0	NCT04340232	Safety and Efficacy of Baricitinib for COVID-19		Not yet recruiting	No Results Available	COVID-19	Drug: Baricitinib	Phase 2: Cumulative incidence of Grade 3 and 4 adverse events (AEs)|Phase 2: Cumulative incidence of serious adverse events (SAEs)|Phase 2: Changes in white blood cell count (CBC) through Day 15|Phase 2: Changes in hemoglobin through Day 15|Phase 2: Changes in platelets through Day 15|Phase 2: Changes in creatinine through Day 15|Phase 2: Changes in glucose through Day 15|Phase 2: Changes in prot…	University of Colorado, Denver	All	18 Years to 89 Years ¬† (Adult, Older Adult)	Phase 2|Phase 3	80	Other	Interventional	Allocation: N/A|Intervention Model: Single Group Assignment|Masking: None (Open Label)|Primary Purpose: Treatment	20-0738	2020-06-01	2020-08-01	2020-10-01	April 9, 2020		May 6, 2020	University of Colorado, Denver, Aurora, Colorado, United States		https://ClinicalTrials.gov/show/NCT04340232
0	NCT04359615	Favipiravir in Hospitalized COVID-19 Patients	FIC	Not yet recruiting	No Results Available	COVID-19	Drug: Favipiravir|Drug: Hydroxychloroquine	Time to clinical improvement|Mortality|oxygen saturation by pulse oximetry (SpO2) Improvement|Incidence of new mechanical ventilation use|Duration of hospitalization|Cumulative incidence of serious adverse events	Shahid Beheshti University of Medical Sciences	All	18 Years and older ¬† (Adult, Older Adult)	Phase 4	40	Other	Interventional	Allocation: Randomized|Intervention Model: Parallel Assignment|Masking: Triple (Participant, Care Provider, Investigator)|Primary Purpose: Treatment	Favipiravir in COVID-19	April 20, 2020	May 3, 2020	May 5, 2020	April 24, 2020		April 28, 2020	Shahid Modarres Hospital, Shahid Beheshti University of Medical Sciences and Health Services, Tehran, Iran, Islamic Republic of		https://ClinicalTrials.gov/show/NCT04359615
0	NCT04321993	Treatment of Moderate to Severe Coronavirus Disease (COVID-19) in Hospitalized Patients		Recruiting	No Results Available	COVID-19	Drug: Lopinavir/ritonavir|Drug: Hydroxychloroquine sulfate|Drug: Baricitinib (janus kinase inhibitor)	Clinical status of subject at day 15 (on a 7 point ordinal scale).|Status on an ordinal scale assessed daily while hospitalized and on days 15 and 29 and 180.|Length of time to clinical improvement|Number of participants with normal pulmonary function and normal O2 saturation on days 11, 15 and 29|Number of participants that developed Acute Respiratory Distress Syndrome (ARDS) after treatment|Len…	Lisa Barrett|Nova Scotia Health Authority|Dalhousie University	All	18 Years and older ¬† (Adult, Older Adult)	Phase 2	1000	Other	Interventional	Allocation: Non-Randomized|Intervention Model: Parallel Assignment|Masking: None (Open Label)|Primary Purpose: Treatment	SAIL-004	April 17, 2020	2022-02-01	2022-03-01	March 26, 2020		May 19, 2020	Nova Scotia Health Authority, Halifax, Nova Scotia, Canada		https://ClinicalTrials.gov/show/NCT04321993
0	NCT04359316	Azithromycin in Hospitalized COVID-19 Patients	AIC	Not yet recruiting	No Results Available	COVID-19	Drug: Hydroxychloroquine|Drug: Azithromycin	Time to clinical improvement|Mortality|SpO2 Improvement|Incidence of new mechanical ventilation use|Duration of hospitalization|Cumulative incidence of serious adverse events	Shahid Beheshti University of Medical Sciences	All	18 Years and older ¬† (Adult, Older Adult)	Phase 4	40	Other	Interventional	Allocation: Randomized|Intervention Model: Parallel Assignment|Masking: Triple (Participant, Care Provider, Investigator)|Primary Purpose: Treatment	Azithromycin in COVID-19	April 20, 2020	May 3, 2020	May 5, 2020	April 24, 2020		April 24, 2020	Shahid Modarres Hospital, Shahid Beheshti University of Medical Sciences and Health Services, Tehran, Iran, Islamic Republic of		https://ClinicalTrials.gov/show/NCT04359316
0	NCT04428008	Thymosin Alpha 1 to Prevent COVID-19 Infection in Elderly Renal Dialysis Patients	Ta1	Not yet recruiting	No Results Available	COVID-19	Drug: Thymalfasin	Reduction in documented infection with COVID-19 Reduction in infection with COVID-19|Need for hospitalization|Hospital length of stay|Need for ICU admission|ICU length of stay|Need for mechanical ventilation|Duration of mechanical ventilation|Recovery time from COVID-19|Change in any existing comorbidities or occurrence of newly diagnosed disease|Incidence of non-COVID-19 infections|Change in lym…	Inova Health System|Nephrology Associates of Northern Virginia, Inc.|Davita Clinical Research	All	60 Years and older ¬† (Adult, Older Adult)	Phase 2	240	Other|Industry	Interventional	Allocation: Randomized|Intervention Model: Parallel Assignment|Masking: None (Open Label)|Primary Purpose: Prevention	ACW-1221958-1	2020-06-01	2021-01-01	2021-06-01	June 11, 2020		June 17, 2020			https://ClinicalTrials.gov/show/NCT04428008
0	NCT04364828	NGS Diagnostic in COVID-19 Hosts - Genetic Cause Relating to the Course of Disease Progression	COVID-19 NGS	Not yet recruiting	No Results Available	COVID-19	Genetic: Whole Genome Analysis|Genetic: T-cell receptor (TCR) repertoire|Genetic: SARS-CoV-2 viral composition	Viral evolution|Immune response|Disease severity	University Hospital Tuebingen	All	18 Years and older ¬† (Adult, Older Adult)	Not Applicable	1000	Other	Interventional	Allocation: Non-Randomized|Intervention Model: Sequential Assignment|Masking: None (Open Label)|Primary Purpose: Diagnostic	COVID-19 NGS	2020-04-01	2021-04-01	2021-08-01	April 28, 2020		May 1, 2020			https://ClinicalTrials.gov/show/NCT04364828
0	NCT04343768	An Investigation Into Beneficial Effects of Interferon Beta 1a, Compared to Interferon Beta 1b And The Base Therapeutic Regiment in Moderate to Severe COVID-19: A Randomized Clinical Trial	COVIFERON	Completed	No Results Available	COVID-19	Drug: Hydroxychloroquine|Drug: Lopinavir / Ritonavir|Drug: Interferon Beta-1A|Drug: Interferon Beta-1B	Time to clinical improvement|Mortality|SpO2 Improvement|Incidence of new mechanical ventilation use|Duration of hospitalization	Shahid Beheshti University of Medical Sciences	All	18 Years and older ¬† (Adult, Older Adult)	Phase 2	60	Other	Interventional	Allocation: Randomized|Intervention Model: Parallel Assignment|Masking: None (Open Label)|Primary Purpose: Treatment	Different Interferons in COVID	April 9, 2020	April 27, 2020	April 27, 2020	April 13, 2020		May 5, 2020	Loghman Hakim Hospital, Shahid Beheshti University of Medical Sciences and Health Services, Tehran, Iran, Islamic Republic of		https://ClinicalTrials.gov/show/NCT04343768
1	NCT04358536	Classification of COVID-19 Infection in Posteroanterior Chest X-rays		Completed	No Results Available	COVID-19	Device: CovX	Identification of COVID-19	Dascena	All	18 Years and older ¬† (Adult, Older Adult)		230	Industry	Observational	Observational Model: Cohort|Time Perspective: Retrospective	4202002	April 1, 2020	April 17, 2020	April 17, 2020	April 24, 2020		April 24, 2020	Dascena, Oakland, California, United States		https://ClinicalTrials.gov/show/NCT04358536
1	NCT04355793	Expanded Access Program of Ruxolitinib for the Emergency Treatment of Cytokine Storm From COVID-19 Infection		Available	No Results Available	COVID-19	Drug: Ruxolitinib		Incyte Corporation	All	12 Years and older ¬† (Child, Adult, Older Adult)			Industry	Expanded Access:Treatment IND/Protocol		INCB 18424-MA-COVID-19-301				April 21, 2020		April 24, 2020			https://ClinicalTrials.gov/show/NCT04355793
0	NCT04364815	The University of the Philippines Hydroxychloroquine PEP Against COVID-19 Trial		Not yet recruiting	No Results Available	COVID-19	Drug: Hydroxychloroquine plus standard preventive measures|Drug: Placebo plus standard preventive measures	Efficacy of HCQ Prophylaxis in Preventing COVID-19 infection|Efficacy of study drug as post-exposure prophylaxis in preventing COVID-19 related symptoms (to be reported as absolute number and frequency of events)|Time to COVID-19 infection in patients receiving study drug (in days)|Safety and tolerability of study drug (to be reported as absolute number and frequency of events)	University of the Philippines	All	18 Years to 59 Years ¬† (Adult)	Phase 3	960	Other	Interventional	Allocation: Randomized|Intervention Model: Parallel Assignment|Masking: Double (Participant, Outcomes Assessor)|Primary Purpose: Prevention	RGAO-2020-0339	2020-05-01	2021-05-01	2021-05-01	April 28, 2020		May 5, 2020			https://ClinicalTrials.gov/show/NCT04364815
0	NCT04358835	Keto-diet for Intubated Critical Care COVID-19	KICC-COVID19	Not yet recruiting	No Results Available	COVID-19	Dietary Supplement: Ketogenic diet|Other: standard of care	Change in the partial pressure of carbon dioxide (PaCO2)|Change in minute ventilation|Change in respiratory system compliance|Change in driving pressure|Change in ventilator synchrony|Change in mean arterial pressure|Change in the fraction of inspired oxygen percentage of oxygen (FiO2)|Change in the partial pressure of carbon dioxide (PaO2) to the fraction of inspired oxygen percentage of oxygen …	Johns Hopkins University	All	18 Years to 80 Years ¬† (Adult, Older Adult)	Not Applicable	15	Other	Interventional	Allocation: N/A|Intervention Model: Single Group Assignment|Masking: None (Open Label)|Primary Purpose: Treatment	IRB00247383	September 1, 2020	September 1, 2021	December 31, 2021	April 24, 2020		June 17, 2020			https://ClinicalTrials.gov/show/NCT04358835
0	NCT04329832	Hydroxychloroquine vs. Azithromycin for Hospitalized Patients With Suspected or Confirmed COVID-19	HAHPS	Recruiting	No Results Available	COVID-19	Drug: Hydroxychloroquine|Drug: Azithromycin	COVID Ordinal Outcomes Scale at 14 days|Hospital-free days at 28 days (number of days patient not in hospital)|Ventilator-free days at 28 days (number of days patient not on a ventilator)|ICU-free days at 28 days (number of days patient not in an ICU)|Time to a 1-point decrease in the WHO ordinal recovery score	Intermountain Health Care, Inc.|University of Utah	All	18 Years and older ¬† (Adult, Older Adult)	Phase 2	300	Other	Interventional	Allocation: Randomized|Intervention Model: Parallel Assignment|Masking: None (Open Label)|Primary Purpose: Treatment	1051355	March 30, 2020	December 31, 2020	December 31, 2021	April 1, 2020		June 2, 2020	Intermountain Medical Center, Murray, Utah, United States|University of Utah, Salt Lake City, Utah, United States		https://ClinicalTrials.gov/show/NCT04329832
0	NCT04388410	Safety and Efficacy of Convalescent Plasma Transfusion for Patients With COVID-19	EPCOvid-1	Not yet recruiting	No Results Available	COVID-19	Biological: convalescent plasma	Severity and death|Adverse events that require study treatment interruption|Time to clinical improvement|Antibodies against SARS-CoV-2|Disease progression 1|Disease progression 2|Time on mechanical ventilation|Number of days with fever|Adverse events attributed to the study intervention	Instituto Nacional de Ciencias Medicas y Nutricion Salvador Zubiran|Hospital San Jose Tec de Monterrey|Instituto Nacional de Enfermedades Respiratorias|Instituto Nacional de Cardiologia Ignacio Chavez|Hospital General Dr. Manuel Gea Gonz√°lez|Instituto Nacional de Cancerologia, Columbia|Hospital Regional de Alta Especialidad del Bajio	All	18 Years and older ¬† (Adult, Older Adult)	Phase 2|Phase 3	250	Other	Interventional	Allocation: Randomized|Intervention Model: Parallel Assignment|Masking: Quadruple (Participant, Care Provider, Investigator, Outcomes Assessor)|Primary Purpose: Treatment	3380	June 1, 2020	October 31, 2020	December 31, 2020	May 14, 2020		May 15, 2020			https://ClinicalTrials.gov/show/NCT04388410
0	NCT04401579	Adaptive COVID-19 Treatment Trial 2 (ACTT-II)		Recruiting	No Results Available	COVID-19	Other: Placebo|Drug: Remdesivir|Drug: Baricitinib	Time to recovery|Change from baseline in alanine transaminase (ALT)|Change from baseline in aspartate transaminase (AST)|Change from baseline in creatinine|Change from baseline in glucose|Change from baseline in hemoglobin|Change from baseline in platelets|Change from baseline in prothrombin time (PT)|Change from baseline in total bilirubin|Change from baseline in white blood cell count (WBC) wit…	National Institute of Allergy and Infectious Diseases (NIAID)	All	18 Years to 99 Years ¬† (Adult, Older Adult)	Phase 3	1032	NIH	Interventional	Allocation: Randomized|Intervention Model: Parallel Assignment|Masking: Double (Participant, Investigator)|Primary Purpose: Treatment	20-0006 ACTT-II	May 8, 2020	August 1, 2023	August 1, 2023	May 26, 2020		June 22, 2020	University of Alabama at Birmingham School of Medicine - Infectious Disease, Birmingham, Alabama, United States|University of California San Diego Health - Jacobs Medical Center, La Jolla, California, United States|University of California Los Angeles Medical Center - Westwood Clinic, Los Angeles, California, United States|University of California Irvine Medical Center - Infectious Disease, Orang…		https://ClinicalTrials.gov/show/NCT04401579
0	NCT04280705	Adaptive COVID-19 Treatment Trial (ACTT)		Recruiting	No Results Available	COVID-19	Other: Placebo|Drug: Remdesivir	Time to recovery|Change from baseline in alanine transaminase (ALT)|Change from baseline in aspartate transaminase (AST)|Change from baseline in creatinine|Change from baseline in glucose|Change from baseline in hemoglobin|Change from baseline in platelets|Change from baseline in prothrombin time (PT)|Change from baseline in total bilirubin|Change from baseline in white blood cell count (WBC) wit…	National Institute of Allergy and Infectious Diseases (NIAID)	All	18 Years to 99 Years ¬† (Adult, Older Adult)	Phase 3	800	NIH	Interventional	Allocation: Randomized|Intervention Model: Parallel Assignment|Masking: Double (Participant, Investigator)|Primary Purpose: Treatment	20-0006	February 21, 2020	April 1, 2023	April 1, 2023	February 21, 2020		May 7, 2020	University of Alabama at Birmingham School of Medicine - Infectious Disease, Birmingham, Alabama, United States|University of California San Diego Health - Jacobs Medical Center, La Jolla, California, United States|University of California Los Angeles Medical Center - Westwood Clinic, Los Angeles, California, United States|University of California Irvine Medical Center - Infectious Disease, Orang…		https://ClinicalTrials.gov/show/NCT04280705
0	NCT04252118	Mesenchymal Stem Cell Treatment for Pneumonia Patients Infected With COVID-19		Recruiting	No Results Available	COVID-19	Biological: MSCs	Size of lesion area by chest radiograph or CT|Side effects in the MSCs treatment group|Improvement of Clinical symptoms including duration of fever and respiratory|Time of nucleic acid turning negative|Rate of mortality within 28-days|CD4+ and CD8+ T celll count|Alanine aminotransferase|C-reactive protein|Creatine kinase	Beijing 302 Hospital|Innovative Precision Medicine Group (IPM), Hangzhou, China.|Huoshenshan Hospital|Tianjin Haihe Hospital|VCANBIO CELL & GENE ENGINEERING CORP.,LTD, China|Shenzhen Third People's Hospital|Fifth Affiliated Hospital, Sun Yat-Sen University	All	18 Years to 70 Years ¬† (Adult, Older Adult)	Phase 1	20	Other	Interventional	Allocation: Non-Randomized|Intervention Model: Parallel Assignment|Masking: None (Open Label)|Primary Purpose: Treatment	2020003D	January 27, 2020	2020-12-01	2021-12-01	February 5, 2020		April 15, 2020	Beijing 302 Military Hospital of China, Beijing, China		https://ClinicalTrials.gov/show/NCT04252118
1	NCT04362865	Investigation of the B- and T-cell Repertoire and Immune Response in Patients With Acute and Resolved COVID-19 Infection		Recruiting	No Results Available	COVID-19		Characterize immune response|B- and T-cell arm immune response|Immune response and outcome	National Cancer Institute (NCI)|National Institutes of Health Clinical Center (CC)	All	18 Years and older ¬† (Adult, Older Adult)		150	NIH	Observational	Observational Model: Cohort|Time Perspective: Prospective	200103|20-C-0103	April 27, 2020	December 1, 2023	December 1, 2024	April 27, 2020		June 23, 2020	National Institutes of Health Clinical Center, Bethesda, Maryland, United States		https://ClinicalTrials.gov/show/NCT04362865
1	NCT04348396	Clinical and Biological Predictors of COVID-19 Disease in Older Patients		Not yet recruiting	No Results Available	COVID-19		Descriptive-epidemiological analysis of health conditions|Evaluation of frailty condition|Identification of biomarkers of inflammation|Assessment of functional capacity|Evaluation of drug consumption|Evaluation of inflamma-miRs	Istituto Nazionale di Ricovero e Cura per Anziani	All	65 Years and older ¬† (Older Adult)		300	Other	Observational	Observational Model: Case-Only|Time Perspective: Prospective	INRCA_01_2020	2020-04-01	2020-12-01	2020-12-01	April 16, 2020		April 16, 2020	IRCCS INRCA Hospital, Ancona, Italy		https://ClinicalTrials.gov/show/NCT04348396
1	NCT04411147	A Longitudinal Study of COVID-19 Sequelae and Immunity		Recruiting	No Results Available	COVID-19		Medical Sequelae in COVID- 19 Survivors|Risk Factors for Medical Sequelae in COVID-19 Survivors|Antibody and cell-mediated immune responses to SARSCoV-2|Antibody and cell-mediated immune responses to SARSCoV-2 over time|Incidence of reinfection with COVID-19|Incidence of clinical silent infection|Mental health status in COVID-19 survivors and contacts	National Institute of Allergy and Infectious Diseases (NIAID)|National Institutes of Health Clinical Center (CC)	All	18 Years and older ¬† (Adult, Older Adult)		900	NIH	Observational	Observational Model: Cohort|Time Perspective: Prospective	200123|20-I-0123	June 17, 2020	December 31, 2025	December 31, 2027	June 2, 2020		July 1, 2020	National Institutes of Health Clinical Center, Bethesda, Maryland, United States		https://ClinicalTrials.gov/show/NCT04411147
1	NCT04406324	COVID-19: Respiratory and Sleep Follow-up	Co-SURVIVORS	Recruiting	No Results Available	COVID-19	Other: No intervention	Diffusion Capacity for Carbon Monoxide (CO) 3 months after COVID diagnosis|Prevalence of Sleep Disordered Breathing (SDB) 3 months after COVID diagnosis|Prevalence of sleep disorders 3 months after COVID diagnosis|Prevalence of ventilatory muscle function impairments, 3 months after COVID diagnosis|Prevalence of cardiac impairments 3 months after COVID diagnosis|Follow-up of pulmonary diffusion c…	University Hospital, Grenoble	All	18 Years and older ¬† (Adult, Older Adult)		400	Other	Observational	Observational Model: Cohort|Time Perspective: Prospective	38RC20.157	June 1, 2020	March 5, 2021	March 5, 2026	May 28, 2020		June 30, 2020	H√¥pital Avicenne, Bobigny, France|Centre Hospitalier Henri Mondor, APHP, Cr√©teil, France|CHU Grenoble Alpes, Grenoble, France|CHRU Nancy, Nancy, France		https://ClinicalTrials.gov/show/NCT04406324
1	NCT04449731	Changes in Dietary Behaviours During the COVID-19 Outbreak Confinement in the Adult Population (COVIDiet_Int)	COVIDiet_Int	Recruiting	No Results Available	COVID-19		Adherence to the Mediterranean diet before and during the COVID-19 confinement|Eating behaviours|Level of physical activity during the COVID-19 confinement|Weight gain during the COVID-19 confinement	Universidad de Granada|University of Athens|University of Zagreb|University of Belgrade|Institute of Technology, Sligo|University of Sarajevo|Lithuanian University of Health Sciences|Jozef Stefan Institute|University of Southern Denmark|Institut Za Javno Zdeavlje|University of Skopje|Poznan University of Life Sciences|Bezmialem Vakif University|Centro Hospitalar e Universit√°rio de Coimbra, E.P.E…	All	18 Years and older ¬† (Adult, Older Adult)		30000	Other	Observational	Observational Model: Ecologic or Community|Time Perspective: Cross-Sectional	1526/CEIH/2020	March 20, 2020	August 30, 2020	June 30, 2021	June 29, 2020		June 29, 2020	Universidad de Granada, Granada, Spain		https://ClinicalTrials.gov/show/NCT04449731
0	NCT04410354	Study of Merimepodib in Combination With Remdesivir in Adult Patients With Advanced COVID-19		Recruiting	No Results Available	COVID-19	Drug: Merimepodib|Drug: Matching Placebo|Drug: Remdesivir	Number of subjects not hospitalized or, if hospitalized, free of respiratory failure|Adverse Events|National Institute of Allergy and Infectious Disease (NIAID) 8-Point Ordinal Scale|Temperature|Death|Mechanical ventilation|Vasopressor Support|Oxygen Therapy|Cessation of Viral Shedding|Change in Oxygen Saturation/Fraction of Inspired Oxygen	ViralClear Pharmaceuticals, Inc.	All	18 Years and older ¬† (Adult, Older Adult)	Phase 2	40	Industry	Interventional	Allocation: Randomized|Intervention Model: Parallel Assignment|Masking: Triple (Participant, Care Provider, Investigator)|Primary Purpose: Treatment	VC-02-01	June 16, 2020	2020-07-01	2020-08-01	June 1, 2020		June 18, 2020	Mayo Clinic in Arizona, Phoenix, Arizona, United States|Mayo Clinic in Florida, Jacksonville, Florida, United States|Mayo Clinic, Rochester, Minnesota, United States|Atlantic Health System / Morristown Medical Center, Morristown, New Jersey, United States|Atlantic Health System / Overlook Medical Center, Summit, New Jersey, United States|St. David's South Austin Medical Center, Austin, Texas, Uni…		https://ClinicalTrials.gov/show/NCT04410354
1	NCT04382781	Immunosupressive Treatment in COVID-19 Patients	SAM-COVID	Recruiting	No Results Available	COVID-19 Infection	Drug: NO-Immunosuppressive|Drug: Immunosuppressive|Drug: Immunoglubulins	Invasive ventilation or death|Ventilation|Death|Secondary infections|Digestive tract hemorrhage|Change in 7 points scale	Spanish Network for Research in Infectious Diseases|Fundaci√≥n P√∫blica Andaluza para la gesti√≥n de la Investigaci√≥n en Sevilla	All	18 Years and older ¬† (Adult, Older Adult)		500	Other	Observational	Observational Model: Cohort|Time Perspective: Retrospective	FIS-INM-2020-03	2020-05-01	2020-05-01	2020-05-01	May 11, 2020		May 12, 2020	Hospital Virgen Macarena, Sevilla, Spain	Study Protocol and Statistical Analysis Plan, https://ClinicalTrials.gov/ProvidedDocs/81/NCT04382781/Prot_SAP_000.pdf	https://ClinicalTrials.gov/show/NCT04382781
0	NCT04397328	COVID-19 PEP- High-risk Individuals in Long-term and Specialized Care - Canada		Not yet recruiting	No Results Available	COVID-19	Drug: Hydroxychloroquine|Drug: Placebo	Incidence of symptomatic fever >37.8, dry cough, or shortness of breath (resident/patient report or nurse observation) respiratory infection with confirmed PCR+ result for SARS-CoV-2.|Requirement for admission to acute care hospital and/or ICU admission or death|Asymptomatic PCR+ SARS-CoV-2 test result|Time to clinical recovery (TTCR).	Lawson Health Research Institute	All	40 Years and older ¬† (Adult, Older Adult)	Phase 3	336	Other	Interventional	Allocation: Randomized|Intervention Model: Parallel Assignment|Masking: Quadruple (Participant, Care Provider, Investigator, Outcomes Assessor)|Primary Purpose: Prevention	9881	May 19, 2020	April 30, 2021	April 30, 2021	May 21, 2020		May 21, 2020			https://ClinicalTrials.gov/show/NCT04397328
1	NCT04331171	Epidemiological Observation From a Smartphone Self-monitoring Application for Suspected COVID-19 Patients' Triage	COVID CALL 15	Recruiting	No Results Available	COVID-19	Device: Web application users	To assess of the evolution of the number of calls to Emergency service within 12 days after the launch of the application https://www.maladiecoronavirus.fr/|To assess of the evolution of the proportion of relevant calls to Emergency service within 12 days after the launch of the application https://www.maladiecoronavirus.fr/|To assess the evolution over time of the COVID 19 epidemic|To assess the…	Weprom|Institut Pasteur|Assistance Publique - H√¥pitaux de Paris|DOCAPOST|Direction G√©n√©rale de l'Offre de Soins	All	18 Years and older ¬† (Adult, Older Adult)		3000000	Other|Industry	Observational	Observational Model: Cohort|Time Perspective: Prospective	WP-2020-02	March 17, 2020	March 31, 2020	July 31, 2020	April 2, 2020		April 17, 2020	All French Emergency services, Le Mans, France		https://ClinicalTrials.gov/show/NCT04331171
0	NCT04449588	Efficacy and Safety Study of BDB-001 in Severe COVID-19 With ALI/ARDS		Recruiting	No Results Available	COVID-19 Pneumonia	Drug: BDB-001 Injection|Other: Conventional treatment	Time to recovery of peripheral capillary oxygen saturation (SpO2) from baseline|28-day all-cause mortality rate|Percentage of subjects achieving recovery in SpO2|Mean change of PaO2/FiO2|Mechanical ventilation time|Time of oxygen therapy|Lymphocyte count|Change in inflammation indicators (CRP or IL-6) from baseline|Improvement in body temperature|Mean change from baseline in the clinical improvem…	Staidson (Beijing) Biopharmaceuticals Co., Ltd|Beijing Defengrui Biotechnology Co. Ltd	All	18 Years to 80 Years ¬† (Adult, Older Adult)	Phase 2|Phase 3	368	Industry|Other	Interventional	Allocation: Randomized|Intervention Model: Parallel Assignment|Masking: None (Open Label)|Primary Purpose: Treatment	STS-BDB001-04	July 10, 2020	August 7, 2021	August 7, 2022	June 29, 2020		June 29, 2020	Southwest Hospital Chongqing, Chongqing, Chongqing, China|RSUP Persahabatan(Persahabatan General Hospital), East Jakarta, Jakarta, Indonesia|RSUD Pasar Minggu(Pasar Minggu General Hospital), South Jakarta, Jakarta, Indonesia|RSUD Cengkareng(Cengkareng General Hospital), West Jakrata, Jakrata, Indonesia		https://ClinicalTrials.gov/show/NCT04449588
0	NCT04380688	Acalabrutinib Study With Best Supportive Care Versus Best Supportive Care in Subjects Hospitalized With COVID-19.	CALAVI US	Not yet recruiting	No Results Available	COVID-19	Drug: Acalabrutinib	Occurrence of Adverse Events and Serious Adverse Events|Subject alive and free of respiratory failure|Proportion of subjects alive and free of respiratory failure|Percent change from baseline in CRP|Change from baseline in ferritin|Change from baseline in absolute lymphocyte counts|All cause mortality|Proportion of subjects alive and discharged from ICU|Time from randomization to first occurrence…	AstraZeneca|Acerta Pharma B.V.	All	18 Years to 130 Years ¬† (Adult, Older Adult)	Phase 2	60	Industry|Other	Interventional	Allocation: Randomized|Intervention Model: Parallel Assignment|Masking: None (Open Label)|Primary Purpose: Treatment	D822FC00003	May 12, 2020	September 30, 2020	September 30, 2020	May 8, 2020		May 8, 2020	Research Site, Washington, District of Columbia, United States|Research Site, Louisville, Kentucky, United States|Research Site, Baltimore, Maryland, United States|Research Site, Bethesda, Maryland, United States|Research Site, Bethesda, Maryland, United States|Research Site, Hackensack, New Jersey, United States|Research Site, Buffalo, New York, United States		https://ClinicalTrials.gov/show/NCT04380688
0	NCT04346199	Acalabrutinib Study With Best Supportive Care Versus Best Supportive Care in Subjects Hospitalized With COVID-19.	CALAVI	Not yet recruiting	No Results Available	COVID-19	Drug: Acalabrutinib	Subject alive and free of respiratory failure|Proportion of subjects alive and free of respiratory failure|Percent change from baseline in CRP|Change from baseline in ferritin|Chnage from baseline in absolute lymphocyte counts|All cause mortality|Proportion of subjects alive and discharged from ICU|Time from randomization to first occurrence of respiratory failure or death on study due to any cau…	AstraZeneca|Acerta Pharma B.V.	All	18 Years to 130 Years ¬† (Adult, Older Adult)	Phase 2	140	Industry|Other	Interventional	Allocation: Randomized|Intervention Model: Parallel Assignment|Masking: None (Open Label)|Primary Purpose: Treatment	D822FC00001	May 11, 2020	November 30, 2020	November 30, 2020	April 15, 2020		May 11, 2020	Research Site, Bobigny, France|Research Site, Villejuif Cedex, France|Research Site, Bologna, Italy|Research Site, Firenze, Italy|Research Site, Milano, Italy|Research Site, Roma, Italy|Research Site, Roma, Italy|Research Site, Fuenlabrada, Spain|Research Site, Madrid, Spain|Research Site, M√©rida, Spain|Research Site, Pozuelo de Alarc√≥n, Spain		https://ClinicalTrials.gov/show/NCT04346199
1	NCT04367792	Cardiac Injury in COVID-19: a Pathology Study		Recruiting	No Results Available	COVID-19		Cardiac pathological findings from series of >= 50 patients dying from COVID-19 disease|viral load in cardiac tissues and the extent of damage|Co-localize the SARS-CoV-2 using RNAscope in situ hybridization, with its entry receptor ACE2 and serine protease TMPRSS2 in different cell types found in the heart	A.O. Ospedale Papa Giovanni XXIII|CVPath Institute Inc. Renu Virmani, Aloke Finn|A.O. Ospedale Papa Giovanni XXIII, Anatomia Patologica, Dr Andrea Gianatti, co-PI	All	18 Years and older ¬† (Adult, Older Adult)		50	Other	Observational	Observational Model: Case-Control|Time Perspective: Retrospective	56/20	2020-04-01	2020-10-01	2021-03-01	April 29, 2020		May 1, 2020	ASST Ospedale Papa Giovanni XXIII, Bergamo, Italy		https://ClinicalTrials.gov/show/NCT04367792
1	NCT04374695	Renin-Angiotensin-Aldosterone System Inhibitors, Hypertension, and COVID-19	COVHYP	Not yet recruiting	No Results Available	COVID-19		Prior treatment by ACEi|Prior treatment by ARB|Baseline characteristics and comorbidities|Major Clinical Adverse Events	Versailles Hospital|Bernard LIVAREK, MD, Cardiology department, Versailles Hospital|Jean-Paul BERESSI, MD, Department of diabetology, Versailles Hospital|Mehrsa KOUKABI FRADELIZZI, MD, Emergency department, Versailles Hospital|Floriane GILLES, MD, Cardiology department, Versailles Hospital|Alisson BERTRAND, Cardiology department, Versailles Hospital|Marie DE TOURNEMIRE, Cardiology department, Ver…	All	18 Years and older ¬† (Adult, Older Adult)		700	Other	Observational	Observational Model: Case-Control|Time Perspective: Retrospective	P20/11_COVHYP	May 1, 2020	June 1, 2020	July 1, 2020	May 5, 2020		May 5, 2020			https://ClinicalTrials.gov/show/NCT04374695
0	NCT04418505	Vielight RX Plus for the Treatment of COVID-19 Respiratory Symptoms	COVIDLight	Not yet recruiting	No Results Available	COVID-19	Device: Vielight RX Plus	Time to recovery|Time to elimination of COVID-19 related symptoms|Mean number of days with mild COVID-19 related symptoms|Mean number of days with mild overall respiratory symptoms|Time to symptom reduction|Time to elimination of symptoms|Average number of days with mild respiratory symptoms|Oxygen saturation|Hospitalization rate|Mortality	Vielight Inc.	All	18 Years to 65 Years ¬† (Adult, Older Adult)	Not Applicable	280	Industry	Interventional	Allocation: Randomized|Intervention Model: Parallel Assignment|Masking: None (Open Label)|Primary Purpose: Treatment	VL-2020-02	July 1, 2020	January 1, 2021	January 1, 2021	June 5, 2020		June 9, 2020	Dr. Michael Zahavi, Oshawa, Ontario, Canada		https://ClinicalTrials.gov/show/NCT04418505
0	NCT04361942	Treatment of Severe COVID-19 Pneumonia With Allogeneic Mesenchymal Stromal Cells (COVID_MSV)	COVID_MSV	Recruiting	No Results Available	COVID-19 Pneumonia	Biological: Mesenchymal Stromal Cells|Other: Placebo	Proportion of patients who have achieved withdrawal of invasive mechanical ventilation|Rate of mortality|Proportion of patients who have achieved clinical response|Proportion of patients who have achieved radiological responses	Red de Terapia Celular|Citospin|University of Valladolid|Castilla-Le√≥n Health Service|Hospital del R√≠o Hortega|Instituto de Salud Carlos III	All	18 Years and older ¬† (Adult, Older Adult)	Phase 2	24	Industry|Other	Interventional	Allocation: Randomized|Intervention Model: Parallel Assignment|Masking: Triple (Participant, Care Provider, Investigator)|Primary Purpose: Treatment	TerCel_007|2020-001682-36	2020-04-01	November 30, 2020	December 31, 2020	April 24, 2020		April 29, 2020	Hospital Universitario Rio Hortega, Valladolid, Spain		https://ClinicalTrials.gov/show/NCT04361942
0	NCT04365257	Prazosin to Prevent COVID-19 (PREVENT-COVID Trial)	PREVENT	Recruiting	No Results Available	COVID-19	Drug: Prazosin|Other: Standard of care	Death|Hospitalized, requiring mechanical ventilation and/or high flow nasal cannula and/or ICU/CCU admission (or equivalent) and/or ECMO|Hospitalized, requiring supplemental oxygen, not requiring ICU/CCU level care (or interventions listed under Outcome 2)|Cumulative incidence of grade 3 and 4 adverse events|Number of participants with serious adverse events|Incidence of symptomatic hypotension o…	Johns Hopkins University|Fast Grants	All	45 Years to 85 Years ¬† (Adult, Older Adult)	Phase 2	220	Other	Interventional	Allocation: Randomized|Intervention Model: Parallel Assignment|Masking: None (Open Label)|Primary Purpose: Treatment	IRB00246659|COV2001	May 13, 2020	2020-12-01	2020-12-01	April 28, 2020		May 15, 2020	Johns Hopkins Hospital, Baltimore, Maryland, United States		https://ClinicalTrials.gov/show/NCT04365257
0	NCT04350671	Interferon Beta 1a in Hospitalized COVID-19 Patients	IB1aIC	Enrolling by invitation	No Results Available	COVID-19	Drug: Interferon Beta-1A|Drug: Lopinavir / Ritonavir|Drug: Single Dose of Hydroxychloroquine	Time to clinical improvement|Mortality|SpO2 Improvement|Incidence of new mechanical ventilation use|Duration of hospitalization|Cumulative incidence of serious adverse events	Shahid Beheshti University of Medical Sciences	All	50 Years and older ¬† (Adult, Older Adult)	Phase 4	40	Other	Interventional	Allocation: Randomized|Intervention Model: Parallel Assignment|Masking: Triple (Participant, Care Provider, Investigator)|Primary Purpose: Treatment	Interferon Beta 1a in COVID-19	April 15, 2020	April 20, 2020	April 24, 2020	April 17, 2020		April 20, 2020	Loghman Hakim Hospital, Shahid Beheshti University of Medical Sciences and Health Services, Tehran, Iran, Islamic Republic of		https://ClinicalTrials.gov/show/NCT04350671
0	NCT04456153	Atovaquone for Treatment of COVID-19		Not yet recruiting	No Results Available	COVID-19	Drug: Experimental Group|Drug: Placebo Group	Viral Load	University of Texas Southwestern Medical Center	All	18 Years and older ¬† (Adult, Older Adult)	Phase 2	60	Other	Interventional	Allocation: Randomized|Intervention Model: Parallel Assignment|Masking: Double (Participant, Investigator)|Primary Purpose: Treatment	STU-2020-0707	2020-07-01	2020-12-01	2021-03-01	July 2, 2020		July 2, 2020			https://ClinicalTrials.gov/show/NCT04456153
0	NCT04361318	Hydroxychloroquine and Nitazoxanide Combination Therapy for COVID-19		Not yet recruiting	No Results Available	COVID-19	Combination Product: Hydroxychloroquine plus Nitazoxanide|Other: Standard care	Number of patients with COVID-19-negative PCR|Number of patients with improved respiratory rate|Number of patients with improved PaO2|Number of patients with normalized Serum IL6|Number of patients with normalized Serum TNFŒ±|Number of patients with normalized Serum iron|Number of patients with normalized Serum ferritin|Number of patients with normalized International normalized ratio "INR" for p…	Tanta University	All	18 Years to 65 Years ¬† (Adult, Older Adult)	Phase 2|Phase 3	100	Other	Interventional	Allocation: Randomized|Intervention Model: Parallel Assignment|Masking: Double (Participant, Care Provider)|Primary Purpose: Treatment	HCQ/NTZ	2020-05-01	2020-10-01	2020-12-01	April 24, 2020		April 24, 2020			https://ClinicalTrials.gov/show/NCT04361318
0	NCT04348656	CONvalescent Plasma for Hospitalized Adults With COVID-19 Respiratory Illness (CONCOR-1)	CONCOR-1	Recruiting	No Results Available	COVID-19	Biological: Convalescent plasma	Intubation or death in hospital|Need for Intubation|Time to intubation|Ventilator-free days|In-hospital death|Time to in-hospital death|Death at 30 days|Length of stay in intensive care unit (ICU)|Length of stay in hospital|Need for extracorpeal membrane oxygenation (ECMO)|Need for renal replacement therapy|Development of myocarditis|Adverse events and serious adverse events|CCP transfusion-assoc…	Hamilton Health Sciences Corporation|Canadian Blood Services|H√©ma-Qu√©bec|University of Toronto|Universit√© de Montr√©al|Weill Cornell Medicine/New York-Presbyterian|New York Blood Centre|McMaster University	All	16 Years and older ¬† (Child, Adult, Older Adult)	Phase 3	1200	Other	Interventional	Allocation: Randomized|Intervention Model: Parallel Assignment|Masking: None (Open Label)|Primary Purpose: Treatment	CONCOR-1	May 14, 2020	October 31, 2020	December 31, 2020	April 16, 2020		June 9, 2020	Brooklyn Hospital, Brooklyn, New York, United States|Lower Manhattan Hospital, New York, New York, United States|Weill Cornell Medical Center, New York, New York, United States|Hamilton General Hospital, Hamilton, Ontario, Canada|Juravinski Hospital, Hamilton, Ontario, Canada|Grand River Hospital, Kitchener, Ontario, Canada|London Health Sciences Centre - University Hospital, London, Ontario, Can…		https://ClinicalTrials.gov/show/NCT04348656
0	NCT04354714	Ruxolitinib to Combat COVID-19		Withdrawn	No Results Available	COVID-19	Drug: Ruxolitinib|Procedure: Peripheral blood draw	Overall survival|Length of hospital stay|Length of ICU stay|Duration of ventilator use|Duration of vasopressors use|Duration on renal replacement therapy|Viral kinetics as measured by virologic failure|Number of adverse events as measured by CTCAE v. 5.0|Proportion of participants with detectable virus	Washington University School of Medicine|Incyte Corporation	All	18 Years and older ¬† (Adult, Older Adult)	Phase 2	0	Other|Industry	Interventional	Allocation: N/A|Intervention Model: Single Group Assignment|Masking: None (Open Label)|Primary Purpose: Treatment	04-13-20-DiPersio	June 30, 2020	July 31, 2021	December 31, 2021	April 21, 2020		May 21, 2020			https://ClinicalTrials.gov/show/NCT04354714
0	NCT04350684	Umifenovir in Hospitalized COVID-19 Patients	UAIIC	Enrolling by invitation	No Results Available	COVID-19	Drug: Umifenovir|Drug: Interferon-Œ≤ 1a|Drug: Lopinavir / Ritonavir|Drug: Single Dose of Hydroxychloroquine|Drug: Standards of Care	Time to clinical improvement|Mortality|SpO2 Improvement|Incidence of new mechanical ventilation use|Duration of hospitalization|Cumulative incidence of serious adverse events	Shahid Beheshti University of Medical Sciences	All	18 Years and older ¬† (Adult, Older Adult)	Phase 4	40	Other	Interventional	Allocation: Randomized|Intervention Model: Parallel Assignment|Masking: Triple (Participant, Care Provider, Investigator)|Primary Purpose: Treatment	Umifenovir in COVID-19	April 15, 2020	April 22, 2020	April 24, 2020	April 17, 2020		April 20, 2020	Loghman Hakim Hospital, Shahid Beheshti University of Medical Sciences and Health Services, Tehran, Iran, Islamic Republic of		https://ClinicalTrials.gov/show/NCT04350684
0	NCT04330586	A Trial of Ciclesonide in Adults With Mild COVID-19		Not yet recruiting	No Results Available	COVID-19	Drug: Ciclesonide Metered Dose Inhaler [Alvesco]|Drug: Hydroxychloroquine	Rate of SARS-CoV-2 eradication at day 14 from study enrollment|Rate of SARS-CoV-2 eradication at day 7 from study enrollment|Time to SARS-CoV-2 eradication (days)|Viral load area-under-the-curve (AUC) reduction versus control|Time to clinical improvement (days)|Proportion of clinical failure	Korea University Guro Hospital	All	18 Years to 80 Years ¬† (Adult, Older Adult)	Phase 2	141	Other	Interventional	Allocation: Randomized|Intervention Model: Parallel Assignment|Masking: None (Open Label)|Primary Purpose: Treatment	KUMC-COVID-19	April 1, 2020	June 30, 2020	September 30, 2020	April 1, 2020		April 1, 2020			https://ClinicalTrials.gov/show/NCT04330586
1	NCT04362943	Clinical-epidemiological Characterization of COVID-19 Disease in Hospitalized Older Adults	COVID-AGE	Recruiting	No Results Available	COVID-19	Drug: Baricitinib or Anakinra	Mortality|X-ray changes|Disability changes|Ambulation changes|lymphocyte count changes|C-Reactive Protein changes|Ferritin changes|D-Dimer changes	Complejo Hospitalario Universitario de Albacete	All	70 Years and older ¬† (Older Adult)		576	Other	Observational	Observational Model: Other|Time Perspective: Retrospective	PAS-BAR-2020-04	April 20, 2020	May 15, 2020	July 31, 2020	April 27, 2020		April 27, 2020	Complejo Hospitalario Universitario de Albacete, Albacete, Spain		https://ClinicalTrials.gov/show/NCT04362943
1	NCT04350073	Longitudinal Energy Expenditure and Metabolic Effects in Patients With COVID-19 (LEEP-COVID)		Recruiting	No Results Available	COVID-19	Device: Q-NRG Metobolic Cart Device|Device: MuscleSound Ultrasound|Device: Multifrequency Bioimpedance Spectroscopy	Metabolic and Nutritional Needs of COVID-19 Patients: Measured by Changes of Resting Energy expenditure(REE) over time, as measured by the indirect calorimetry Q-NRG device|Metabolic and Nutritional Needs of COVID-19 Patients:Changes of the Respiratory Exchange Ratio (RER) as measured by the indirect calorimetry Q-NRG device|Cardiac Output and Cardiac Measures (non-invasive) in COVID-19 patients|…	Duke University	All	18 Years and older ¬† (Adult, Older Adult)		120	Other	Observational	Observational Model: Cohort|Time Perspective: Prospective	Pro00105221	April 20, 2020	October 1, 2020	December 1, 2020	April 16, 2020		June 9, 2020	Duke University Medial Center, Durham, North Carolina, United States		https://ClinicalTrials.gov/show/NCT04350073
1	NCT04407494	Diagnostic Value of Patient - Reported and Clinically Verified Olfactory Disorders (COVID-19)	COVID-OLFA	Completed	No Results Available	COVID-19	Biological: Reporting of anosmia, ageusia and other clinical symptoms	Diagnostic values of anosmia and ageusia for COVID-19|Diagnostic values of CODA	University Hospital, Montpellier	All	18 Years and older ¬† (Adult, Older Adult)		809	Other	Observational	Observational Model: Cohort|Time Perspective: Prospective	RECHMPL20_0176	March 1, 2020	April 1, 2020	April 30, 2020	May 29, 2020		June 1, 2020	Uhmontpellier, Montpellier, France		https://ClinicalTrials.gov/show/NCT04407494
1	NCT04376853	CoronaWatch - Early Detection of Cardiovascular Risks in COVID-19 Via SmartWatch	CoronaWatch	Recruiting	No Results Available	COVID-19	Device: Apple Watch Series 5	Biomarker|Protective factors|SmartWatch compliance|Arrhythmias|QT time changes|Longitudinal risk models	University Hospital Heidelberg|The German Heart Foundation|Klaus Tschira Stiftung|Freunde und F√∂rderer der Kardiologie Heidelberg	All	18 Years and older ¬† (Adult, Older Adult)		50	Other	Observational	Observational Model: Cohort|Time Perspective: Prospective	CoronaWatch	April 15, 2020	2020-06-01	2020-07-01	May 6, 2020		May 6, 2020	Department III of Internal Medicine, University Hospital Heidelberg, Heidelberg, Baden-W√ºrttemberg, Germany		https://ClinicalTrials.gov/show/NCT04376853
0	NCT04359953	Efficacy of Hydroxychloroquine, Telmisartan and Azithromycin on the Survival of Hospitalized Elderly Patients With COVID-19	COVID-Aging	Not yet recruiting	No Results Available	COVID-19 Infection	Drug: Hydroxychloroquine|Drug: Azithromycin|Drug: Telmisartan	Two-weeks survival rate|Rate of undetectable RT-PCR of SARS-CoV-2|Rate of death|Hypotension|Hypothermia and hyperthermia|Pneumonia severity according to WHO|Pneumonia severity according to PSI (Hung et al 2017)|Rate of no cough|Rate of no dyspnea|Rate of no fever|Rate of no requiring supplemental oxygen|Rate of SARS-Cov-2 undetectable|Recovery time|Critical admission rate|Mechanical ventilation r…	University Hospital, Strasbourg, France	All	60 Years and older ¬† (Adult, Older Adult)	Phase 3	1600	Other	Interventional	Allocation: Randomized|Intervention Model: Parallel Assignment|Masking: None (Open Label)|Primary Purpose: Treatment	7747	April 24, 2020	June 1, 2021	June 1, 2021	April 24, 2020		April 24, 2020	CHU de Strasbourg, Strasbourg, France		https://ClinicalTrials.gov/show/NCT04359953
1	NCT04444115	Loneliness During Strict and Lifted Social Distancing Protocols Against the COVID-19 Pandemic		Not yet recruiting	No Results Available	Loneliness During COVID-19		UCLA Loneliness Scale-8 (ULS-8)|Patient Health Questionnaire-9 (PHQ-9)|Generalized Anxiety Disorder-7 (GAD-7)	Modum Bad|University of Oslo	All	18 Years and older ¬† (Adult, Older Adult)		10084	Other	Observational	Observational Model: Ecologic or Community|Time Perspective: Prospective	802810-1	June 22, 2020	July 13, 2020	July 13, 2020	June 23, 2020		June 23, 2020			https://ClinicalTrials.gov/show/NCT04444115
0	NCT04435184	Crizanlizumab for Treating COVID-19 Vasculopathy	CRITICAL	Not yet recruiting	No Results Available	COVID-19	Drug: Crizanlizumab|Other: 0.9% saline	Soluble P-selectin level|D-dimer level|VWF level|CRP level|Change in clinical status as assessed by the World Health Organization (WHO) Ordinal Scale for COVID-19 Trials|Time to hospital discharge|Safety of Crizanlizumab as assessed by adverse events	Johns Hopkins University|Novartis|Socar Research SA|Brigham and Women's Hospital	All	18 Years and older ¬† (Adult, Older Adult)	Phase 2	40	Other|Industry	Interventional	Allocation: Randomized|Intervention Model: Parallel Assignment|Masking: Quadruple (Participant, Care Provider, Investigator, Outcomes Assessor)|Primary Purpose: Treatment	IRB00249874	2020-06-01	2020-10-01	2020-10-01	June 17, 2020		June 17, 2020	Johns Hopkins Hospital, Baltimore, Maryland, United States		https://ClinicalTrials.gov/show/NCT04435184
0	NCT04416048	Effect of Anticoagulation Therapy on Clinical Outcomes in COVID-19	COVID-PREVENT	Not yet recruiting	No Results Available	COVID-19	Drug: Rivaroxaban|Other: Standard Of Care (SOC)	Composite endpoint of venous thromboembolism (DVT and/or fatal or non-fatal PE), arterial thromboembolism, new myocardial infarction, non-hemorrhagic stroke, all-cause mortality or progression to intubation and invasive ventilation|Development of disseminated intravascular coagulation (DIC) according to the ISTH criteria|Number of days requiring invasive ventilation|Number of days requiring non-i…	Charite University, Berlin, Germany|Deutsches Zentrum f√ºr Herz-Kreislauf-Forschung (DZHK)|Bayer	All	18 Years and older ¬† (Adult, Older Adult)	Phase 3	400	Other|Industry	Interventional	Allocation: Randomized|Intervention Model: Parallel Assignment|Masking: None (Open Label)|Primary Purpose: Prevention	COVID-PREVENT|2020-002282-33	June 15, 2020	April 30, 2021	May 30, 2021	June 4, 2020		June 4, 2020	Kardiologie und Angiologie I Universit√§tsherzzentrum Freiburg, Freiburg, Baden-W√ºrttemberg, Germany|Clinic for Gastroenterology, Infectology and Poisoning Universit√§sklinikum Heidelberg, Heidelberg, Baden-W√ºrttemberg, Germany|Cardiology and Pneumology Clinic Klinikum Garmisch-Partenkirchen, Garmisch-Partenkirchen, Bayern, Germany|Medical Clinic and Polyclinic I. L. Ludwigs-Maximilians-Univers…		https://ClinicalTrials.gov/show/NCT04416048
1	NCT04394884	Pathogenesis of BTK-mediated Hyper-Inflammatory Responses in COVID-19 (RESPOND)		Recruiting	No Results Available	COVID-19		To characterize the immunologic mechanisms by which BTK inhibition may ameliorate hyper- inflammatory responses in patients with COVID-19.|1. Characterization of TLR3 and TLR7/8-dependent immunologic phenotypes in COVID-19 patients before and after BTK inhibition.|2. Evaluation of mechanisms of immune cell-specific activation, cytokine production, exhaustion and apoptosis in COVID-19 patients bef…	National Institute of Allergy and Infectious Diseases (NIAID)|National Institutes of Health Clinical Center (CC)	All	18 Years and older ¬† (Adult, Older Adult)		160	NIH	Observational	Observational Model: Cohort|Time Perspective: Prospective	999920114|20-I-N114	July 7, 2020	April 30, 2023	April 30, 2023	May 20, 2020		July 2, 2020	Johns Hopkins Hospital, Baltimore, Maryland, United States|Walter Reed National Medical Center, Bethesda, Maryland, United States		https://ClinicalTrials.gov/show/NCT04394884
0	NCT04441385	Study to Evaluate the Efficacy and Safety of Maraviroc in SARS-CoV-2 Infection (COVID-19).	MARACOVID	Not yet recruiting	No Results Available	COVID-19	Drug: Maraviroc 300 mg|Other: Standard care therapy	Proportion of patients developing severe ARDS.|All-cause mortality.|Percentage of patients requiring tracheal intubation, use of Non-invasive Ventilation NIV or High Flow Nasal Cannula (HFNC) devices during the study period|Percentage of patients who progress to severe ARDS, death or ICU admission.|Differences in Time to Clinical Improvement|Change in clinical status of subject on a 7-point ordin…	Hospital Universitario Infanta Leonor|Hospital Cl√≠nic de Barcelona|ViiV Healthcare	All	18 Years and older ¬† (Adult, Older Adult)	Phase 2	200	Other|Industry	Interventional	Allocation: Randomized|Intervention Model: Parallel Assignment|Masking: None (Open Label)|Primary Purpose: Treatment	MARACOVID|2020-002011-21	June 26, 2020	November 30, 2020	December 20, 2020	June 22, 2020		June 22, 2020	Hospital Cl√≠nic, Barcelona, Spain|Hospital Universitario Infanta Leonor, Madrid, Spain		https://ClinicalTrials.gov/show/NCT04441385
0	NCT04328285	Chemoprophylaxis of SARS-CoV-2 Infection (COVID-19) in Exposed Healthcare Workers	COVIDAXIS	Active, not recruiting	No Results Available	COVID-19	Drug: Hydroxychloroquine|Drug: Placebo of Hydroxychloroquine|Drug: Lopinavir and ritonavir|Drug: Placebo of LPV/r Tablets	Occurrence of an symptomatic or asymptomatic SARS-CoV-2 infection among healthcare workers (HCWs)|Evaluation of the occurrence of adverse events in each arm,|Evaluation of the discontinuation rates of the investigational drug in each arm,|Evaluation of the adherence of participants to study drug,|Evaluation of the incidence of symptomatic cases of SARS-CoV-2 infection in each arm,|Evaluation of t…	Centre Hospitalier Universitaire de Saint Etienne|Institut Pasteur	All	18 Years and older ¬† (Adult, Older Adult)	Phase 3	1200	Other|Industry	Interventional	Allocation: Randomized|Intervention Model: Parallel Assignment|Masking: Triple (Participant, Investigator, Outcomes Assessor)|Primary Purpose: Prevention	20PH061|2020-001188-96	April 14, 2020	November 30, 2020	November 30, 2020	March 31, 2020		June 23, 2020	CHU d'Angers, Angers, France|CHU de Bordeaux, Bordeaux, France|CHU de Clermont-Ferrand, Clermont-ferrand, France|CHU de Montpellier, Montpellier, France|CHU de Nancy, Nancy, France|CHU de Nantes, Nantes, France|AP-HP - H√¥pital Bichat, Paris, France|CHU de Rennes, Rennes, France|CHU de Rouen, Rouen, France|CHU de Saint-Etienne, Saint-√âtienne, France		https://ClinicalTrials.gov/show/NCT04328285
0	NCT04390594	Efficacy and Safety Evaluation of Treatment Regimens in Adult COVID-19 Patients in Senegal	SEN-CoV-Fadj	Not yet recruiting	No Results Available	COVID-19	Drug: Hydroxychloroquine|Drug: Hydroxychloroquine + Azithromycin	SARS-CoV-2 viral load level|Vital status|Proportion of patients with serious adverse events reported during the clinical trial.|Length of hospitalization|Length of hospitalization in a resuscitation unit|Duration of oxygen therapy|Maximum quick SOFA (qSOFA) score during hospitalisation	Institut Pasteur de Dakar|Fann Hospital, Senegal|Ministry of Health, Senegal|Diamniadio Children Hospital, Senegal|Dalal Jamm Hospital, Senegal	All	15 Years and older ¬† (Child, Adult, Older Adult)	Phase 3	258	Other	Interventional	Allocation: Randomized|Intervention Model: Parallel Assignment|Masking: None (Open Label)|Primary Purpose: Treatment	2020-002	June 1, 2020	December 1, 2020	June 1, 2021	May 15, 2020		May 27, 2020	Infectious and Tropical Diseases Department, Fann Hospital, Dakar, Senegal|Diamniadio Children Hospital, Diamniadio, Senegal|Dalal Jamm Hospital, Gu√©diawaye, Senegal		https://ClinicalTrials.gov/show/NCT04390594
0	NCT04389359	PROphylaxis for paTiEnts at Risk of COVID-19 infecTion	PROTECT	Not yet recruiting	No Results Available	COVID-19	Drug: Hydroxychloroquine Sulfate 200 MG	Time to confirmed diagnosis of COVID-19|All-cause mortality|Severity of COVID-19 disease|Incidence of COVID-19 complications	Cambridge University Hospitals NHS Foundation Trust|University of Cambridge	All	18 Years and older ¬† (Adult, Older Adult)	Phase 2|Phase 3	1500	Other	Interventional	Allocation: Randomized|Intervention Model: Parallel Assignment|Masking: None (Open Label)|Primary Purpose: Prevention	A095590	2020-05-01	2021-08-01	2025-08-01	May 15, 2020		May 15, 2020			https://ClinicalTrials.gov/show/NCT04389359
1	NCT04379466	Effector and Regulatory T Cell Receptor Repertoire Analyses in Patients Affected by COVID-19	CovRep	Not yet recruiting	No Results Available	COVID-19		A list of COVID-19 specific TCR sequences|One or more measures from peripheral blood immunophenotyping that is/are associated with COVID-19 outcome|Group of COVID-19 specific TCR sequences that is associated with COVID-19 outcome	Assistance Publique - H√¥pitaux de Paris	All	18 Years to 75 Years ¬† (Adult, Older Adult)		60	Other	Observational	Observational Model: Cohort|Time Perspective: Prospective	APHP200544|2020-A01245-34	2020-05-01	2020-07-01	2020-11-01	May 7, 2020		May 7, 2020			https://ClinicalTrials.gov/show/NCT04379466
1	NCT04404062	Validation of COVID-19 Tests		Active, not recruiting	No Results Available	COVID-19	Diagnostic Test: Covid-19 Rapid Test Kit (RAPG-COV-019)|Diagnostic Test: Quantitative IgG Test	Identification of asymptomatic carriers of SARS-CoV-2|Validation of the ability of the immunoassay kit to detect antibodies to SARS-CoV-2|Development of a quantitative laboratory reference test for the measurement of SARS-CoV-2|Exploration of SARS-CoV-2 epidemiology	Richmond Pharmacology Limited	All	18 Years to 70 Years ¬† (Adult, Older Adult)		500	Industry	Observational	Observational Model: Cohort|Time Perspective: Prospective	C20010	March 16, 2020	2020-08-01	2020-08-01	May 27, 2020		May 27, 2020	Richmond Pharmacology Ltd. 1a Newcomen St, London Bridge, London, United Kingdom		https://ClinicalTrials.gov/show/NCT04404062
0	NCT04315298	Evaluation of the Efficacy and Safety of Sarilumab in Hospitalized Patients With COVID-19		Recruiting	No Results Available	COVID-19	Drug: Sarilumab|Drug: Placebo	Percent change in C-reactive protein (CRP) levels in patients with serum IL-6 level greater than the upper limit of normal|Proportion of patients with at least 1-point improvement in clinical status using the 7-point ordinal scale in patients with critical COVID-19 receiving mechanical ventilation at baseline|Proportion of patients with at least 1-point improvement in clinical status using the 7-…	Regeneron Pharmaceuticals|Sanofi	All	18 Years and older ¬† (Adult, Older Adult)	Phase 2|Phase 3	2500	Industry	Interventional	Allocation: Randomized|Intervention Model: Parallel Assignment|Masking: Quadruple (Participant, Care Provider, Investigator, Outcomes Assessor)|Primary Purpose: Treatment	6R88-COV-2040	March 18, 2020	May 20, 2021	July 20, 2021	March 19, 2020		June 9, 2020	Regeneron Study Site, Los Angeles, California, United States|Regeneron Study Site, Sacramento, California, United States|Regeneron Study Site, Santa Monica, California, United States|Regeneron Study Site, Aurora, Colorado, United States|Regeneron Study Site, Denver, Colorado, United States|Regeneron Study Site, New Haven, Connecticut, United States|Regeneron Study Site, Washington, District of Co…		https://ClinicalTrials.gov/show/NCT04315298
0	NCT04366739	Repurposing of Chlorpromazine in Covid-19 Treatment	reCoVery	Not yet recruiting	No Results Available	COVID-19	Drug: CHLORPROMAZINE (CPZ)|Combination Product: Standard of Care (SOC)	Time To Response (TTR)|Objective Response Rate (ORR)|All-cause mortality|Duration in days required for hospital discharge|Duration in days required for National Early Warning Score ‚â§ 2 maintained 24 hours|Number of days without oxygen therapy|Incidence of oxygen use, NIV or high flow oxygen therapy|Duration in days of oxygen prescription, NIV or high flow oxygen therapy|Biochemical response: ra…	Centre Hospitalier St Anne|H√¥pital Cochin	All	18 Years and older ¬† (Adult, Older Adult)	Phase 3	40	Other	Interventional	Allocation: Randomized|Intervention Model: Parallel Assignment|Masking: Single (Outcomes Assessor)|Primary Purpose: Treatment	D20-P016	April 29, 2020	August 30, 2020	September 30, 2020	April 29, 2020		April 29, 2020	Centre Hospitalier Sainte-Anne, Paris, France		https://ClinicalTrials.gov/show/NCT04366739
1	NCT04275947	The COVID-19 Mobile Health Study (CMHS)	CMHS	Recruiting	No Results Available	COVID-19	Other: nCapp, a cell phone-based auto-diagnosis system	Accuracy of nCapp COVID-19 risk diagnostic model	Chinese Alliance Against Lung Cancer|Shanghai Respiratory Research Institution	All	18 Years to 90 Years ¬† (Adult, Older Adult)		450	Other	Observational	Observational Model: Cohort|Time Perspective: Prospective	CAALC-008-CMHS	February 14, 2020	April 30, 2020	May 31, 2020	February 19, 2020		February 19, 2020	Renmin Hospital of Wuhan University, Wuhan, Hubei, China		https://ClinicalTrials.gov/show/NCT04275947
0	NCT04355936	Telmisartan for Treatment of COVID-19 Patients		Recruiting	No Results Available	COVID-19 Drug Treatment	Drug: Telmisartan arm will receive 80 mg Telmisartan twice daily plus standard care.	C reactive protein|Number of opacified quadrants on lung Rx|Occurrence of mechanical ventilation|Intensive care unit admission|Death|LDH|Troponin|Time to mechanical ventilation	Laboratorio Elea Phoenix S.A.|Carlos R. Rojo, MD	All	18 Years and older ¬† (Adult, Older Adult)	Phase 2	400	Industry|Other	Interventional	Allocation: Randomized|Intervention Model: Parallel Assignment|Masking: None (Open Label)|Primary Purpose: Treatment	2020-001	May 19, 2020	October 1, 2020	October 1, 2020	April 21, 2020		June 4, 2020	Hospital de Cl√≠nicas 'Jos√© de San Mart√≠n', Facultad de Medicina, Universidad de Buenos Aires, Buenos Aires, Ciudad De Buenos Aires, Argentina		https://ClinicalTrials.gov/show/NCT04355936
1	NCT04452942	Cytokine and Eicosanoid Mediators in Coronavirus Disease 2019 (COVID-19)		Not yet recruiting	No Results Available	COVID-19		Changes on eicosanoid lipid mediators|Changes on plasma levels of a panel of 40 human cytokines and chemokines|Severe clinical outcome	EicOsis Human Health Inc.	All	18 Years and older ¬† (Adult, Older Adult)		30	Industry	Observational	Observational Model: Cohort|Time Perspective: Prospective	EC1153-2-01	2020-07-01	2020-09-01	2021-04-01	July 1, 2020		July 1, 2020	Stony Brook University Hospital, New York, New York, United States		https://ClinicalTrials.gov/show/NCT04452942
1	NCT04416256	COVID-19 Pandemic and Worldwide Organ Procurement	COVID	Recruiting	No Results Available	COVID-19		Organ transplantation activity during COVID-19 pandemic|Further analysis on organ transplantation with stratification	Paris Translational Research Center for Organ Transplantation|Agence de La Biom√©decine|Eurotransplant|United Network for Organ Sharing|Deutsche Stiftung Organtransplantation|Centro Nazionale Trapianti|Brazilian Organ Transplant Association|The Canadian Association of Transplantation|Scandiatransplant|Nederlandse Transplantatie Vereniging|Austrotransplant|Centro Nacional de Trasplantes|Instituto …	All	Child, Adult, Older Adult		230000	Other	Observational	Observational Model: Cohort|Time Perspective: Prospective	COVID/W.W.	February 1, 2020	2022-02-01	2022-02-01	June 4, 2020		June 4, 2020	Paris Transplant Group, Paris, France		https://ClinicalTrials.gov/show/NCT04416256
0	NCT04425252	Safety and Anti-coronavirus Response of Suppression of Host Nucleotide Synthesis in Patients With COVID-19	CRISIS	Recruiting	No Results Available	COVID-19	Drug: Brequinar|Other: Standard of Care	Safety/tolerability measured by rates of post randomization adverse events and hematology/chemistry safety labs.|Hospitalization status|Duration of hospitalization|NEWS2 Score|Mortality|SARS-CoV-2 nasopharyngeal viral load|Inflammatory markers|DHO Concentration|Brequinar Concentration	Clear Creek Bio, Inc.	All	18 Years and older ¬† (Adult, Older Adult)	Phase 1|Phase 2	24	Industry	Interventional	Allocation: Randomized|Intervention Model: Parallel Assignment|Masking: None (Open Label)|Primary Purpose: Treatment	CCB-CRISIS-01	June 25, 2020	2020-09-01	2020-10-01	June 11, 2020		June 29, 2020	Hartford Hospital, Hartford, Connecticut, United States|University of South Florida/Tampa General, Tampa, Florida, United States|Temple University, Philadelphia, Pennsylvania, United States		https://ClinicalTrials.gov/show/NCT04425252
0	NCT04352933	PROLIFIC ChemoprophylaxisTrial (COVID-19)		Recruiting	No Results Available	COVID-19	Drug: Hydroxychloroquine - Daily dosing|Drug: Hydroxychloroquine - Weekly Dosing|Other: Matched Placebo Hydroxychloroquine	Time to positive COVID-19 disease|Number of COVID-19 test positive cases|Number of COVID-19 serological test positive cases|Severity of COVID-19 disease between each arm|Number of common COVID-19 complications between each arm	Cambridge University Hospitals NHS Foundation Trust	All	18 Years to 70 Years ¬† (Adult, Older Adult)	Phase 3	1000	Other	Interventional	Allocation: Randomized|Intervention Model: Parallel Assignment|Masking: Quadruple (Participant, Care Provider, Investigator, Outcomes Assessor)|Primary Purpose: Prevention	PROLIFIC2020 (A095583)	May 11, 2020	October 31, 2020	2021-04-01	April 20, 2020		May 13, 2020	Cambridge University Hospitals NHS Foundation Trust, Cambridge, United Kingdom		https://ClinicalTrials.gov/show/NCT04352933
0	NCT04385940	Vitamin D and COVID-19 Management		Not yet recruiting	No Results Available	COVID-19	Dietary Supplement: Ddrops¬Æ products, 50,000 IU, Oral|Dietary Supplement: Vitamin D3	Symptoms recovery|Hospitalization|Blood white blood cell count (WBC)|Duration of mechanical ventilation|Duration of hospitalization|Intensive care unit (ICU) admission|Duration of ICU stay|Blood C-reactive protein (CRP)|Blood Lymphocyte count|Blood Ferritin|Blood platelet count|Blood interleukin-6 (IL-6)|Blood Tumor Necrosis Factor alpha (TNF)	University of Alberta	All	17 Years and older ¬† (Child, Adult, Older Adult)	Phase 3	64	Other	Interventional	Allocation: Randomized|Intervention Model: Parallel Assignment|Masking: Quadruple (Participant, Care Provider, Investigator, Outcomes Assessor)|Primary Purpose: Treatment	100606	2020-06-01	2020-08-01	2020-12-01	May 13, 2020		June 5, 2020			https://ClinicalTrials.gov/show/NCT04385940
0	NCT04394442	Hydroxychloroquine in COVID-19 Patients		Recruiting	No Results Available	COVID-19	Drug: Hydroxychloroquine	time to viral clearance|% of mortality|Length of stay|time to be afebrile|need for mechanical ventilation	Samah Lutfy|Zagazig University	All	18 Years to 70 Years ¬† (Adult, Older Adult)	Phase 2	200	Other	Interventional	Allocation: Randomized|Intervention Model: Parallel Assignment|Masking: None (Open Label)|Primary Purpose: Treatment	SNH1352020	March 21, 2020	2020-08-01	2020-08-01	May 19, 2020		May 19, 2020	SNH, Mecca, Saudi Arabia		https://ClinicalTrials.gov/show/NCT04394442
0	NCT04405310	Convalescent Plasma of Covid-19 to Treat SARS-COV-2 a Randomized Doble Blind 2 Center Trial	CPC-SARS	Recruiting	No Results Available	COVID-19	Biological: Convalescent Plasma of patients with COVID-19|Other: placebo (hartmann plus albumine)	Death|Lenth of stay ICU|Days of Mechanical Ventilation|Suplemental Oxigen support|Viral Load by RT-PCR|Inflamatory biomarkers|SOFA (sequencial Organ Failure Assesment)	Grupo Mexicano para el Estudio de la Medicina Intensiva|Hospital General Naval de Alta Especialidad - Escuela Medico Naval|National Institute of Pediatrics, Mexico|Instituto Nacional de Enfermedades Respiratorias	All	18 Years to 70 Years ¬† (Adult, Older Adult)	Phase 2	80	Other	Interventional	Allocation: Randomized|Intervention Model: Parallel Assignment|Masking: Double (Participant, Care Provider)|Primary Purpose: Treatment	DI/20/201/04/19	May 20, 2020	June 20, 2020	July 20, 2020	May 28, 2020		May 28, 2020	Hospital Nava de Alta Especialidad, Mexico City, Mexico|Hospital General de Mexico Dr Eduardo Liceaga, Mexico City, Mexico		https://ClinicalTrials.gov/show/NCT04405310
0	NCT04377620	Assessment of Efficacy and Safety of Ruxolitinib in Participants With COVID-19-Associated ARDS Who Require Mechanical Ventilation (RUXCOVID-DEVENT)		Recruiting	No Results Available	COVID-19	Drug: Placebo|Drug: Ruxolitinib	Proportion of participants who have died due to any cause|Number of Ventilator free days|Number of ICU free days|Oxygen free days|Vasopressor free days|Hospital free days|Improvement in the COVID-19 ordinal scale|Change in SOFA Score|Number of treatment-related adverse events	Incyte Corporation	All	12 Years and older ¬† (Child, Adult, Older Adult)	Phase 3	500	Industry	Interventional	Allocation: Randomized|Intervention Model: Parallel Assignment|Masking: Double (Participant, Investigator)|Primary Purpose: Treatment	INCB 18424-369	May 24, 2020	September 29, 2020	September 29, 2020	May 6, 2020		June 16, 2020	Georgetown University Hospital, Washington, District of Columbia, United States|Tampa General Hospital, Tampa, Florida, United States|Indiana University Simon Cancer Center, Indianapolis, Indiana, United States|Boston Medical Center, Boston, Massachusetts, United States|Lahey Clinic Inc., Burlington, Massachusetts, United States|UMass MMC - University Campus, Worcester, Massachusetts, United Stat…		https://ClinicalTrials.gov/show/NCT04377620
0	NCT04337996	Dynamic Evaluation of COVID-19 Diagnostic Tests	TRODVID-19	Not yet recruiting	No Results Available	COVID-19	Diagnostic Test: COVID-19 diagnostic test	Comparison of the proportion of patients classified as COVID-19 positive according to the 2 strategies|Positive or negative Covid-19 test|Positive or negative character of the antibodies test|Biological parameters|medical-economic comparison	Tourcoing Hospital	All	18 Years and older ¬† (Adult, Older Adult)	Not Applicable	165	Other	Interventional	Allocation: N/A|Intervention Model: Single Group Assignment|Masking: None (Open Label)|Primary Purpose: Diagnostic	RIPH_2020_6	2020-06-01	2020-12-01	2020-12-01	April 8, 2020		June 12, 2020			https://ClinicalTrials.gov/show/NCT04337996
0	NCT04381884	Ivermectin Effect on SARS-CoV-2 Replication in Patients With COVID-19		Recruiting	No Results Available	COVID-19 Drug Treatment	Drug: IVERMECTIN (IVER P¬Æ) arm will receive IVM 600 ¬µg / kg once daily plus standard care. CONTROL arm will receive standard care.	Reduction in SARS-CoV-2 viral load|Number of patients with partial or complete response in COVID-19 clinical symptoms|Number of patients with worsening in the clinical condition|Number of patients with adverse events as a measure of safety and tolerability|Ivermectin concentrations measured in plasma|Evaluation of reactivity of the antibodies against SARS-CoV-2	Laboratorio Elea Phoenix S.A.|Universidad Nacional de Salta|Centro de Investigaci√≥n Veterinaria Tandil CIVETAN|Hospital de Pediatr√≠a Prof Dr. Juan P. Garrahan|Universidad Nacional de Quilmes	All	18 Years to 69 Years ¬† (Adult, Older Adult)	Phase 2	45	Industry|Other	Interventional	Allocation: Randomized|Intervention Model: Parallel Assignment|Masking: None (Open Label)|Primary Purpose: Treatment	IVM-AR-1	May 18, 2020	June 30, 2020	June 30, 2020	May 11, 2020		May 27, 2020	Centro de Educaci√≥n M√©dica e Investigaciones Cl√≠nicas "Norberto Quirno" CEMIC, Buenos Aires, Ciudad De Buenos Aires, Argentina		https://ClinicalTrials.gov/show/NCT04381884
0	NCT04422509	Lanadelumab for Treatment of COVID-19 Disease	COVID_LAN	Not yet recruiting	No Results Available	COVID-19	Biological: lanadelumab|Other: regular care	oxygen|adverse events	Radboud University|Takeda	All	16 Years and older ¬† (Child, Adult, Older Adult)	Phase 1|Phase 2	80	Other|Industry	Interventional	Allocation: Non-Randomized|Intervention Model: Sequential Assignment|Masking: None (Open Label)|Primary Purpose: Treatment	UMCN-AKF20.04	June 25, 2020	June 1, 2021	August 1, 2021	June 9, 2020		June 9, 2020	Jereoen Bosch hospital, 's-Hertogenbosch, Netherlands|Amsterdam UMC, Amsterdam, Netherlands|Rijnstate hospital, Arnhem, Netherlands|Tergooi ziekenhuizen, Blaricum, Netherlands|Amphia hospital, Breda, Netherlands|Haga hospital, Den Haag, Netherlands|Radboudumc, Nijmegen, Netherlands|Elisabeth-Tweesteden ziekenhuis, Tilburg, Netherlands|UMC Utrecht, Utrecht, Netherlands|Isala klinieken, Zwolle, Net…		https://ClinicalTrials.gov/show/NCT04422509
0	NCT04330638	Treatment of COVID-19 Patients With Anti-interleukin Drugs	COV-AID	Recruiting	No Results Available	COVID-19	Other: Usual Care|Drug: Anakinra|Drug: Siltuximab|Drug: Tocilizumab	Time to Clinical Improvement|Time to improvement in oxygenation|Mean change in oxygenation|Number of days with hypoxia|Number of days of supplemental oxygen use|Time to absence fever for more than 48h without antipyretics|Number of days with fever|Time to halving of CRP levels compared to peak value during trial|Time to halving of ferritin levels compared to peak value during trial|Incidence of A…	University Hospital, Ghent|Belgium Health Care Knowledge Centre	All	18 Years and older ¬† (Adult, Older Adult)	Phase 3	342	Other	Interventional	Allocation: Randomized|Intervention Model: Factorial Assignment|Masking: None (Open Label)|Primary Purpose: Treatment	COV-AID	2020-04-01	2020-09-01	2020-12-01	April 1, 2020		April 24, 2020	AZ Sint-Jan Brugge, Brugge, Belgium|University Hospital Saint-Pierre, Brussels, Belgium|Erasmus University Hospital, Brussels, Belgium|University Hospital Saint-Luc, Brussels, Belgium|University Hospital Antwerp, Edegem, Belgium|Ziekenhuis Oost-Limurg, Genk, Belgium|AZ Sint-Lucas, Gent, Belgium|University Hospital Ghent, Gent, Belgium|Jessa ZH, Hasselt, Belgium|University Hospital Brussels, Jette…		https://ClinicalTrials.gov/show/NCT04330638
0	NCT04359797	COVID-19 Patient Positioning Pragmatic Trial		Enrolling by invitation	No Results Available	COVID-19	Other: Prone|Other: Usual Care	Modified WHO Ordinal Scale|FIO2	Vanderbilt University Medical Center	All	18 Years and older ¬† (Adult, Older Adult)	Not Applicable	300	Other	Interventional	Allocation: Randomized|Intervention Model: Parallel Assignment|Masking: Single (Outcomes Assessor)|Primary Purpose: Supportive Care	200727	April 27, 2020	2021-04-01	2021-06-01	April 24, 2020		July 2, 2020	Vanderbilt University Medical Center, Nashville, Tennessee, United States		https://ClinicalTrials.gov/show/NCT04359797
1	NCT04389567	Famotidine Outpatient COVID-19 Treatment Study		Completed	No Results Available	COVID-19	Drug: Famotidine	Symptomatic improvement|Peripheral blood oxygen saturation	Northwell Health|Cold Spring Harbor Laboratory	All	18 Years and older ¬† (Adult, Older Adult)		10	Other	Observational	Observational Model: Case-Only|Time Perspective: Retrospective	1605914-1	May 12, 2020	May 25, 2020	May 25, 2020	May 15, 2020		June 4, 2020	Cold Spring Harbor Laboratory, Cold Spring Harbor, New York, United States		https://ClinicalTrials.gov/show/NCT04389567
0	NCT04361214	Leflunomide in Mild COVID-19 Patients		Recruiting	No Results Available	COVID-19	Drug: Leflunomide	Tolerability of high dose leflunomide as measured by leflunomide dose modifications|Tolerability of high dose leflunomide as measured by discontinuation of leflunomide|Tolerability of high dose leflunomide as measured by Adverse Events|Rate of hospitalization due to COVID-19 as measured by number of patients hospitalized|Time to defervescence as measured in days while on treatment protocol|Resolu…	University of Chicago	All	18 Years and older ¬† (Adult, Older Adult)	Phase 1	20	Other	Interventional	Allocation: N/A|Intervention Model: Single Group Assignment|Masking: None (Open Label)|Primary Purpose: Treatment	IRB20-0622	May 5, 2020	2020-07-01	2020-07-01	April 24, 2020		May 20, 2020	University of Chicago, Chicago, Illinois, United States		https://ClinicalTrials.gov/show/NCT04361214
1	NCT04413045	Novel COVID-19, A National Analysis		Recruiting	No Results Available	COVID-19	Other: Prevalence of COVID-19	Patient Prognosis Score|Oxygen Saturation|Laboratory Data|Radiological Features|Hospital Stay|Liver Function|Kidney Function	Assiut University	All	Child, Adult, Older Adult		50	Other	Observational	Observational Model: Other|Time Perspective: Retrospective	Novel COVID-19 Prevalence	May 20, 2020	2020-06-01	2020-06-01	June 2, 2020		June 2, 2020	Assiut University Hospitals, Assiut, Egypt		https://ClinicalTrials.gov/show/NCT04413045
0	NCT04363372	A Study for Efficacy and Safety of Live Biotherapeutic MRx4DP0004 to Treat COVID-19		Recruiting	No Results Available	COVID-19	Drug: MRx-4DP0004|Drug: Placebo	Change in mean clinical status score in each treatment arm|Number of adverse events in each treatment arm|Number of patients with an improvement in clinical status score in each treatment arm|Number of patients with a deterioration in clinical status score in each treatment arm|Number of patients with at least 95% oxygen saturation on room air in each treatment arm|Time to patients with at least …	4D pharma plc	All	18 Years and older ¬† (Adult, Older Adult)	Phase 2	90	Industry	Interventional	Allocation: Randomized|Intervention Model: Parallel Assignment|Masking: Quadruple (Participant, Care Provider, Investigator, Outcomes Assessor)|Primary Purpose: Treatment	MRx-4DP0004-II-001	2020-06-01	2020-08-01	2020-09-01	April 27, 2020		July 1, 2020	University Hospitals Plymouth NHS Trust, Plymouth, United Kingdom		https://ClinicalTrials.gov/show/NCT04363372
1	NCT04337762	Beat COVID-19 - Observational Trial	JUPITER	Recruiting	No Results Available	COVID-19		Health Outcomes	Beat COVID LLC	All	18 Years to 110 Years ¬† (Adult, Older Adult)		100000	Industry	Observational	Observational Model: Case-Control|Time Perspective: Prospective	20200835	April 6, 2020	2020-12-01	2021-07-01	April 8, 2020		April 9, 2020	Beat COIVD, LLC, Chicago, Illinois, United States		https://ClinicalTrials.gov/show/NCT04337762
0	NCT04369742	Treating COVID-19 With Hydroxychloroquine (TEACH)		Suspended	No Results Available	COVID-19	Drug: Hydroxychloroquine (HCQ)|Other: Pacebo: Calcium citrate	Cumulative incidence of SAEs through day 30|Cumulative incidence of grade 3 or 4 AEs through day 30|Incidence of discontinuation of therapy (for any reason)|Severe disease progression composite outcome|Cumulative incidence of events|Hospital length of stay|Days of fever|Days of non-invasive ventilator use|Days of non-rebreather mask oxygen supplementation|Score on Cytokine Release Syndrome (CRS) …	NYU Langone Health|State University of New York - Downstate Medical Center	All	18 Years and older ¬† (Adult, Older Adult)	Phase 2	626	Other	Interventional	Allocation: Randomized|Intervention Model: Parallel Assignment|Masking: Double (Participant, Care Provider)|Primary Purpose: Treatment	20-00463	April 15, 2020	2021-06-01	2021-06-01	April 30, 2020		July 2, 2020	State University of New York (SUNY) Downstate Medical Center, Brooklyn, New York, United States|NYU Langone Health, New York, New York, United States		https://ClinicalTrials.gov/show/NCT04369742
1	NCT04368234	Duke COVID-19 Shared Data and Specimen Repository		Recruiting	No Results Available	COVID-19		Development of data repository to provide a secure, centralized storage location for COVID-19 related specimens	Duke University	All	Child, Adult, Older Adult		100000	Other	Observational	Observational Model: Cohort|Time Perspective: Prospective	Pro00105316	May 5, 2020	April 30, 2025	April 30, 2025	April 29, 2020		April 29, 2020	Duke University Medical Center, Durham, North Carolina, United States		https://ClinicalTrials.gov/show/NCT04368234
1	NCT04348942	A COVID-19 Symptom, Exposure and Immune Response Registry		Recruiting	No Results Available	COVID-19		Registry Data	ObvioHealth	All	18 Years and older ¬† (Adult, Older Adult)		10000	Industry	Observational	Observational Model: Cohort|Time Perspective: Prospective	OBVIO-OBV-001	May 29, 2020	May 1, 2021	May 1, 2021	April 16, 2020		June 9, 2020	ObvioHealth, Orlando, Florida, United States		https://ClinicalTrials.gov/show/NCT04348942
0	NCT04343690	COPING With COVID-19( CWC-19)		Not yet recruiting	No Results Available	COVID-19	Behavioral: Crisis management coaching	Change in stress level as measured by survey|Change wellness as measured by survey	Duke University	All	18 Years and older ¬† (Adult, Older Adult)	Not Applicable	100	Other	Interventional	Allocation: N/A|Intervention Model: Single Group Assignment|Masking: None (Open Label)|Primary Purpose: Other	Pro00105319	April 13, 2020	June 30, 2020	June 30, 2020	April 13, 2020		April 13, 2020	Duke University, Durham, North Carolina, United States		https://ClinicalTrials.gov/show/NCT04343690
1	NCT04387214	COVID-19 Pandemic and Academic Performance of Veterinary Students		Completed	No Results Available	COVID-19	Other: survey	Measure the effect of COVID-19 pandemic on the academic performance of veterinary medical students|Measure the average studying time|Evaluate on-line education during COVID-19 pandemic lockdown|Evaluate on-line education in practical lessons during COVID-19 pandemic lockdown	South Valley University	All	17 Years to 60 Years ¬† (Child, Adult)		857	Other	Observational	Observational Model: Other|Time Perspective: Cross-Sectional	2020-01-01	April 13, 2020	May 31, 2020	May 31, 2020	May 13, 2020		July 1, 2020	South Valley University, QinƒÅ, Egypt		https://ClinicalTrials.gov/show/NCT04387214
0	NCT04418518	A Trial of CONvalescent Plasma for Hospitalized Adults With Acute COVID-19 Respiratory Illness	CONCOR-1	Not yet recruiting	No Results Available	COVID-19	Biological: Convalescent plasma	Intubation or death in hospital|Need for Intubation|Time to intubation|Ventilator-free days|In-hospital death|Time to in-hospital death|Death at 30 days|Length of stay in intensive care unit (ICU)|Length of stay in hospital|Need for extracorpeal membrane oxygenation (ECMO)|Need for renal replacement therapy|Development of myocarditis|Adverse events and serious adverse events|CCP transfusion-assoc…	Weill Medical College of Cornell University|Hamilton Health Sciences Corporation	All	18 Years to 70 Years ¬† (Adult, Older Adult)	Phase 3	1200	Other	Interventional	Allocation: Randomized|Intervention Model: Parallel Assignment|Masking: None (Open Label)|Primary Purpose: Treatment	20-04021981	2020-06-01	2021-06-01	2021-12-01	June 5, 2020		June 5, 2020	Weill Cornell Medicine, New York, New York, United States		https://ClinicalTrials.gov/show/NCT04418518
0	NCT04355767	Convalescent Plasma in Outpatients With COVID-19	C3PO	Not yet recruiting	No Results Available	COVID-19	Biological: Convalescent Plasma|Biological: Saline	Number of patients with disease progression|Worst severity rating on the WHO COVID Ordinal Scale for Clinical Improvement during the 30 days following randomization|Time to disease progression|Number of Hospital-free days during the 30 days following randomization|All-cause mortality	Stanford University|National Heart, Lung, and Blood Institute (NHLBI)|Strategies to Innovate EmeRgENcy Care Clinical Trials Network (SIREN) - Network	All	18 Years and older ¬† (Adult, Older Adult)	Phase 3	600	Other|NIH	Interventional	Allocation: Randomized|Intervention Model: Parallel Assignment|Masking: Double (Participant, Outcomes Assessor)|Primary Purpose: Treatment	C3PO	2020-07-01	2022-12-01	2022-12-01	April 21, 2020		June 26, 2020	Stanford University, Stanford, California, United States|University of Michigan, Ann Arbor, Michigan, United States|University of Pittsburgh, Pittsburgh, Pennsylvania, United States|Medical University of South Carolina, Charleston, South Carolina, United States		https://ClinicalTrials.gov/show/NCT04355767
0	NCT04408066	COVID-19: A POC Test Under Research & Evaluation	CAPTURE	Recruiting	No Results Available	COVID-19	Diagnostic Test: Sample Collection/Performance Evaluation (A)|Diagnostic Test: Sample Collection/Performance Evaluation (B)	Performance of the LumiraDx Assay versus reference methods with regards to clinical sensitivity and specificity for the detection of the SARS-COV-2 IgG/IgM and viral antigen in patient samples.	LumiraDx UK Limited	All	18 Years and older ¬† (Adult, Older Adult)	Not Applicable	2000	Industry	Interventional	Allocation: Non-Randomized|Intervention Model: Parallel Assignment|Masking: None (Open Label)|Primary Purpose: Diagnostic	S-CLIN-PROT-00028	April 30, 2020	April 30, 2022	April 30, 2022	May 29, 2020		June 4, 2020	Barts Health NHS Trust, London, United Kingdom|Homerton University Hospital NHS Foundation Trust, London, United Kingdom|University College London Hospitals NHS Foundation Trust, London, United Kingdom		https://ClinicalTrials.gov/show/NCT04408066
1	NCT04369300	Anxiety And Depression During COVID-19 IN INDIA		Not yet recruiting	No Results Available	COVID-19	Behavioral: Registery Data Collection	Prevalence (magnitude) of anxiety of general adult population during COVID-19|prevalence (magnitude) of depression and anxiety of general adult population during COVID 19	Max Healthcare Insititute Limited	All	18 Years to 90 Years ¬† (Adult, Older Adult)		1000	Other	Observational	Observational Model: Other|Time Perspective: Cross-Sectional	Covid-19/MHC/PSYCH/20-10	April 24, 2020	November 24, 2020	February 24, 2021	April 30, 2020		April 30, 2020			https://ClinicalTrials.gov/show/NCT04369300
0	NCT04452474	Study of the Efficacy and Safety of a Single Administration of Olokizumab vs. Placebo in Addition to Standard Treatment in Patients With Severe Acute Respiratory Syndrome Coronavirus 2 (SARS-CoV-2) Infection (COVID-19).		Not yet recruiting	No Results Available	COVID-19	Drug: Olokizumab 64 mg|Drug: Placebo	Percentage of subjects achieving a change in their clinical status defined as improvement for at least 2 categories of the 5-points clinical status scale relative to baseline or in the "Not hospitalized" category|Subjects' clinical status distribution based on 5-point clinical status scale during the study|28-day case fatality rates	R-Pharm|Cromos Pharma, LLC|Covance	All	18 Years to 100 Years ¬† (Adult, Older Adult)	Phase 2|Phase 3	376	Industry|Other	Interventional	Allocation: Randomized|Intervention Model: Parallel Assignment|Masking: Double (Participant, Investigator)|Primary Purpose: Treatment	CL04041080	June 30, 2020	November 16, 2020	January 29, 2021	June 30, 2020		June 30, 2020	George Washington University Medical Center, Washington, District of Columbia, United States|Center For Haptitis C/ Atlanta Medical Center, Atlanta, Georgia, United States|PMG Research of DuPage Medical Group, Downers Grove, Illinois, United States|Northwest Indiana Center for Clinical Research, Portage, Indiana, United States|Baystate Infectious Diseases Clinical Research, Springfield, Massachus…		https://ClinicalTrials.gov/show/NCT04452474
0	NCT04332081	Hyperbaric Oxygen for COVID-19 Patients		Terminated	No Results Available	COVID-19	Device: hyperbaric oxygen therapy (HBOT)	Mortality|Need for mechanical ventilation|Days on invasive mechanical ventilation	NYU Langone Health	All	18 Years and older ¬† (Adult, Older Adult)	Not Applicable	20	Other	Interventional	Allocation: Non-Randomized|Intervention Model: Single Group Assignment|Masking: None (Open Label)|Primary Purpose: Treatment	s20-00399	April 6, 2020	May 29, 2020	May 29, 2020	April 2, 2020		June 4, 2020	NYU Winthrop Hospital, Mineola, New York, United States		https://ClinicalTrials.gov/show/NCT04332081
0	NCT04377477	COVID-19 Pneumonitis Low Dose Lung Radiotherapy (COLOR-19)	COLOR-19	Recruiting	No Results Available	COVID-19	Radiation: Single fraction whole lung radiotherapy	Lenght of hospital stay (days)|Number of Intensive Care Unit admissions|Variation of the Brescia COVID-19 Respiratory Severity Scale after treatment|Occurence of CTCAE 5.0 adverse events|Variation of the chest X-ray radiological findings according to Brixia scoring system	Azienda Socio Sanitaria Territoriale degli Spedali Civili di Brescia	All	50 Years and older ¬† (Adult, Older Adult)	Not Applicable	30	Other	Interventional	Allocation: N/A|Intervention Model: Single Group Assignment|Masking: None (Open Label)|Primary Purpose: Treatment	NP 4097	May 10, 2020	May 10, 2021	July 23, 2022	May 6, 2020		May 8, 2020	Radiation Oncology Department, ASST SpedaliCivili, Brescia, Brescia, Italy		https://ClinicalTrials.gov/show/NCT04377477
0	NCT04326920	Sargramostim in Patients With Acute Hypoxic Respiratory Failure Due to COVID-19 (SARPAC)	SARPAC	Recruiting	No Results Available	COVID-19	Drug: Sargramostim|Other: Control	Improvement in oxygenation at a dose of 250 mcg daily during 5 days improves oxygenation in COVID-19 patients with acute hypoxic respiratory failure|Incidence of AE (Adverse Event)|Incidence of SAEs (Serious Adverse Event)|Clinical Status using 6-point ordinal scale|Clinical Status using Clincal sign score|Clinical Status using SOFA score (Sequential Organ Failure Assessment score),|Clinical Stat…	University Hospital, Ghent|Flanders Institute of Biotechnology	All	18 Years to 80 Years ¬† (Adult, Older Adult)	Phase 4	80	Other	Interventional	Allocation: Randomized|Intervention Model: Parallel Assignment|Masking: None (Open Label)|Primary Purpose: Treatment	SARPAC	March 24, 2020	October 31, 2020	December 31, 2020	March 30, 2020		April 24, 2020	AZ Sint Jan Brugge, Brugge, Belgium|University Hospital Ghent, Gent, Belgium|UZ Brussel, Jette, Belgium|AZ Delta Roeselare, Roeselare, Belgium		https://ClinicalTrials.gov/show/NCT04326920
0	NCT04380519	Study of the Efficacy and Safety of a Single Administration of Olokizumab and RPH-104 With Standard Therapy in Patients With Severe Severe Acute Respiratory Syndrome Coronavirus 2 (SARS-CoV-2) Infection (COVID-19)		Recruiting	No Results Available	COVID-19	Biological: RPH-104 80 mg|Drug: Olokizumab 64 mg|Drug: Placebo	Proportion of patients, responded to the study therapy, in each of the treatment groups|Changes of patients' clinical status on a 6 points ordinal scale over time|Mortality rate over the follow-up period|Improvement of the patient's clinical status by at least 2 points on a 6-point ordinal scale in the absence of tocilizumab or sarilumab administration.|Proportion of patients received tocilizumab…	R-Pharm International, LLC|Data Management 365 LLC|K-Research, LLC|R-Pharm	All	18 Years to 100 Years ¬† (Adult, Older Adult)	Phase 2|Phase 3	372	Industry|Other	Interventional	Allocation: Randomized|Intervention Model: Parallel Assignment|Masking: Double (Participant, Investigator)|Primary Purpose: Treatment	CL04041078	April 23, 2020	October 15, 2020	November 15, 2020	May 8, 2020		May 8, 2020	Federal State Budget Institution "National Medical Surgery Center named after N.I. Pirogov" of Ministry of Health of Russian Federation, Moscow, Russian Federation|State Budget Healthcare Institution "City Clinical Hospital ‚Ññ 15 named after O.M. Filatov" of Moscow City Healthcare Department, Moscow, Russian Federation|Federal State Budgetary Institution "Federal Center for Cerebrovascular Patho…		https://ClinicalTrials.gov/show/NCT04380519
0	NCT04365699	Cardiovascular Effects of COVID-19		Recruiting	No Results Available	COVID-19	Drug: AT-001	Proportion of subjects with decreased left ventricular ejection fraction ‚â•10% from baseline at time of hospitalization|Incidence of Adverse Events for patients receiving AT-001|Change in left ventricular ejection fraction|Change in left ventricular end-diastolic diameter|Change in left ventricular end-systolic diameter|Change in biomarkers of cardiac injury|Frequency of atrial fibrillation|Freq…	NYU Langone Health	All	18 Years and older ¬† (Adult, Older Adult)	Phase 2	500	Other	Interventional	Allocation: Non-Randomized|Intervention Model: Single Group Assignment|Masking: None (Open Label)|Primary Purpose: Treatment	20-00416	April 8, 2020	December 31, 2020	December 31, 2020	April 28, 2020		April 28, 2020	NYU Langone Health, New York, New York, United States		https://ClinicalTrials.gov/show/NCT04365699
0	NCT04304313	A Pilot Study of Sildenafil in COVID-19		Recruiting	No Results Available	COVID-19	Drug: Sildenafil citrate tablets	Rate of disease remission|Rate of entering the critical stage|Time of entering the critical stage|Rate of no fever|Rate of respiratory symptom remission|Rate of lung imaging recovery|Rate of C-reactive protein (CRP) recovery|Rate of Biochemical criterion (CK, ALT, Mb) recovery|Rate of undetectable viral RNA (continuous twice)|Time for hospitalization|Rate of adverse event	Tongji Hospital	All	18 Years and older ¬† (Adult, Older Adult)	Phase 3	10	Other	Interventional	Allocation: N/A|Intervention Model: Single Group Assignment|Masking: None (Open Label)|Primary Purpose: Treatment	GST-G1	February 9, 2020	March 1, 2020	November 9, 2020	March 11, 2020		March 17, 2020	Department and Institute of Infectious Disease, Wuhan, Hubei, China		https://ClinicalTrials.gov/show/NCT04304313
1	NCT04422379	COVID-19 and Liver Injury in Patients With or Without Underlying Liver Disease: A Multi-centre Retrospective-prospective Observational Study		Not yet recruiting	No Results Available	COVID-19		COVID-19 Positive Case	Max Healthcare Insititute Limited	All	18 Years to 75 Years ¬† (Adult, Older Adult)		314	Other	Observational	Observational Model: Cohort|Time Perspective: Other	COVID 19/LI/2020	June 7, 2020	July 30, 2020	August 30, 2020	June 9, 2020		June 9, 2020	Max Super Speciality Hospital, Saket (A Unit Of Devki Devi Foundation), New Delhi, Dlelhi, India		https://ClinicalTrials.gov/show/NCT04422379
1	NCT04395664	Arrhythmias in Patients With COVID-19	ACOVID	Recruiting	No Results Available	COVID-19	Device: C3+ Holter Monitor	In-hospital mortality during hospitalization and a confirmed COVID-19 diagnosis|Incident intensive care unit admission during hospitalization and a confirmed COVID-19 diagnosis|Incident pulmonary embolism during hospitalization and a confirmed COVID-19 diagnosis|Incident cardiac arrest during hospitalization and a confirmed COVID-19 diagnosis|Incident hypoxic respiratory failure during hospitaliz…	Herlev and Gentofte Hospital	All	18 Years and older ¬† (Adult, Older Adult)		1000	Other	Observational	Observational Model: Cohort|Time Perspective: Prospective	H-20021500	April 16, 2020	2020-08-01	April 1, 2021	May 20, 2020		May 20, 2020	Department of Cardiology, Herlev & Gentofte Hospital, Copenhagen, Hellerup, Denmark		https://ClinicalTrials.gov/show/NCT04395664
1	NCT04363034	Arkansas Expanded Access COVID-19 Convalescent Plasma Treatment Program		Available	No Results Available	COVID-19	Biological: Convalescent Plasma		University of Arkansas	All	18 Years and older ¬† (Adult, Older Adult)			Other	Expanded Access:Intermediate-size Population		260944				April 27, 2020		April 29, 2020			https://ClinicalTrials.gov/show/NCT04363034
0	NCT04405908	SCB-2019 as COVID-19 Vaccine		Recruiting	No Results Available	COVID-19	Biological: SCB-2019|Biological: SCB-2019 with AS03 adjuvant|Biological: SCB-2019 with CpG 1018 adjuvant plus Alum adjuvant	Incidence of solicited adverse events (AEs) after vaccination|Incidence of unsolicited AEs after vaccination|Immunogenicity(Anti-SCB-2019 Antibody Titers)|Incidence of serious AEs (SAEs) and adverse events of special interest (AESIs)|Immunogenicity( serum anti SARS-CoV-2 neutralizing antibody titers (ACE2 receptor-based) )|Immunogenicity(serum anti SARS-CoV-2 neutralizing antibody titers (cell ba…	Clover Biopharmaceuticals AUS Pty Ltd	All	18 Years to 75 Years ¬† (Adult, Older Adult)	Phase 1	150	Industry	Interventional	Allocation: Randomized|Intervention Model: Sequential Assignment|Masking: Triple (Participant, Investigator, Outcomes Assessor)|Primary Purpose: Prevention	CLO-SCB-2019-001	June 19, 2020	October 20, 2020	March 30, 2021	May 28, 2020		June 23, 2020	Linear Clinical Research Ltd, Nedlands, Western Australia, Australia		https://ClinicalTrials.gov/show/NCT04405908
1	NCT04436484	Immune Biomarkers of Outcome From COVID-19	IBOC	Recruiting	No Results Available	COVID-19	Diagnostic Test: Peripheral blood sampling	Mortality|Disease severity	University Hospital Plymouth NHS Trust	All	18 Years and older ¬† (Adult, Older Adult)		200	Other	Observational	Observational Model: Cohort|Time Perspective: Prospective	20/HEP/381	April 29, 2020	August 28, 2020	October 28, 2020	June 18, 2020		June 22, 2020	University Hospitals Plymouth NHS Trust, Plymouth, Devon, United Kingdom		https://ClinicalTrials.gov/show/NCT04436484
0	NCT04344587	Awake Prone Position for Early Hypoxemia in COVID-19	APPEX-19	Enrolling by invitation	No Results Available	COVID-19	Other: Self-prone position recommendation|Other: Usual care	Change in respiratory status|Length of time participant spends in the prone position|Length of time participant spends in the supine position|Length of time participant spends lying on side|Length of time participant spends sitting up|Length of time participant spends standing or walking|Dyspnea or difficult/labored breathing|Discomfort with proning|Length of hospital stay|Invasive mechanical ven…	Boston University	All	18 Years and older ¬† (Adult, Older Adult)	Not Applicable	560	Other	Interventional	Allocation: Randomized|Intervention Model: Parallel Assignment|Masking: None (Open Label)|Primary Purpose: Supportive Care	H-40070	April 23, 2020	2020-12-01	2020-12-01	April 14, 2020		June 18, 2020	MedStar Georgetown University Hospital, Washington, District of Columbia, United States|Piedmont Atlanta, Atlanta, Georgia, United States|University of Kansas Medical Center, Kansas City, Kansas, United States|Boston Medical Center, Boston, Massachusetts, United States|University of Michigan, Ann Arbor, Michigan, United States|Creighton University, Omaha, Nebraska, United States		https://ClinicalTrials.gov/show/NCT04344587
0	NCT04441996	Therapeutic Plasma Exchange for COVID-19-associated Hyperviscosity		Not yet recruiting	No Results Available	COVID-19	Biological: Therapeutic plasma exchange (TPE)|Other: Standard of care	Change in Plasma Viscosity|All Cause Mortality|Bleeding and Thromboembolic Complications|Time to Treatment Failure|Duration of ICU Stay|Duration of Hospital Stay|Discharge Disposition|Change in Clinical Status|Change in Body Temperature|Change in Systolic Blood Pressure|Change in Diastolic Blood Pressure|Change in Heart Rate|Change in Respiratory Rate|Change in Ventilator Days|Change in Ventilato…	Emory University	All	18 Years and older ¬† (Adult, Older Adult)	Phase 4	20	Other	Interventional	Allocation: Randomized|Intervention Model: Parallel Assignment|Masking: None (Open Label)|Primary Purpose: Treatment	STUDY00000949	2020-07-01	2020-10-01	2020-10-01	June 22, 2020		June 22, 2020	Emory Saint Joseph's Hospital, Atlanta, Georgia, United States|Emory University Hospital Midtown, Atlanta, Georgia, United States|Emory University Hospital, Atlanta, Georgia, United States		https://ClinicalTrials.gov/show/NCT04441996
0	NCT04353284	Camostat Mesylate in COVID-19 Outpatients		Recruiting	No Results Available	COVID-19	Drug: Camostat Mesilate|Other: Placebo	Change in SARS-COV-2 viral load|Change in positive COVID-19 status|Change in COVID-19 symptom severity|Change in COVID-19 symptom frequency|Change in body temperature	Yale University	All	18 Years and older ¬† (Adult, Older Adult)	Phase 2	114	Other	Interventional	Allocation: Randomized|Intervention Model: Parallel Assignment|Masking: Quadruple (Participant, Care Provider, Investigator, Outcomes Assessor)|Primary Purpose: Treatment	2000027971	June 19, 2020	May 31, 2021	May 31, 2021	April 20, 2020		June 22, 2020	Yale University, New Haven, Connecticut, United States		https://ClinicalTrials.gov/show/NCT04353284
0	NCT04382755	Zilucoplan¬Æ in Improving Oxygenation and Short- and Long-term Outcome of COVID-19 Patients With Acute Hypoxic Respiratory Failure	ZILU-COV	Not yet recruiting	No Results Available	COVID-19	Drug: Zilucoplan¬Æ|Drug: Placebo	Mean change in oxygenation|Median change in oxygenation|number of AE's (Adverse Events)|number of SAE's (Serious Adverse Events)|mean change in 6-point ordinal scale change|Time since randomization until improvement in oxygenation|Number of days with hypoxia|Number of days of supplemental oxygen use|Time to absence of fever (defined as 37.1¬∞C or more) for more than 48h without antipyretic|Number…	University Hospital, Ghent|UCB Pharma	All	18 Years and older ¬† (Adult, Older Adult)	Phase 2	81	Other|Industry	Interventional	Allocation: Randomized|Intervention Model: Parallel Assignment|Masking: None (Open Label)|Primary Purpose: Treatment	ZILU-COV	2020-05-01	2021-05-01	2021-09-01	May 11, 2020		May 11, 2020	OLVZ Aalst, Aalst, Belgium|AZ Sint Jan Brugge, Brugge, Belgium|Erasmus University Hospital, Brussels, Belgium|AZ Sint-Lucas, Gent, Belgium|University Hospital Ghent, Gent, Belgium|Jan Yperman Ziekenhuis Ieper, Ieper, Belgium|University Hospital Li√®ge, Li√®ge, Belgium|AZ Delta, Roeselare, Belgium|AZ Vesalius, Tongeren, Belgium		https://ClinicalTrials.gov/show/NCT04382755
0	NCT04389710	Convalescent Plasma for the Treatment of COVID-19		Recruiting	No Results Available	COVID-19	Drug: Convalescent Plasma	Number of patients who receive COVID-19 convalescent plasma transfusions in acute care facilities infected with SARS-CoV-2|Number and type of adverse events associated with COVID-19 convalescent plasma in patients with COVID-19|Length of hospital stay|Length of Intensive Care Unit stay|Length of intubation|Survival to discharge|Changes in complete blood count in patients after receiving convalesc…	Thomas Jefferson University	All	18 Years and older ¬† (Adult, Older Adult)	Phase 2	100	Other	Interventional	Allocation: N/A|Intervention Model: Single Group Assignment|Masking: None (Open Label)|Primary Purpose: Treatment	20D.379	April 15, 2020	April 14, 2021	April 14, 2021	May 15, 2020		June 25, 2020	Thomas Jefferson University Hospital, Philadelphia, Pennsylvania, United States		https://ClinicalTrials.gov/show/NCT04389710
0	NCT04337541	Reduction in COVID-19 Infection Using Surgical Facial Masks Outside the Healthcare System		Recruiting	No Results Available	COVID-19	Other: Surgical facial mask	Reduction in COVID-19 infection frequency|Antibody-screening	Rigshospitalet, Denmark|Nordsjaellands Hospital|Hvidovre University Hospital|Herlev Hospital|Technical University of Denmark	All	18 Years and older ¬† (Adult, Older Adult)	Not Applicable	6000	Other	Interventional	Allocation: Randomized|Intervention Model: Parallel Assignment|Masking: None (Open Label)|Primary Purpose: Prevention	2020-04-02	April 2, 2020	July 1, 2020	July 1, 2020	April 7, 2020		April 7, 2020	Rigshospitalet, Copenhagen, Denmark		https://ClinicalTrials.gov/show/NCT04337541
1	NCT04400812	Attitude and Perception Towards COVID-19 Pandemic		Enrolling by invitation	No Results Available	COVID-19	Other: questionnaire	Knowledge about COVID-19 by questionnaire|Perception about COVID-19 by questionnaire|Attitude towards COVID-19 by questionnaire	Zagazig University	All	16 Years to 70 Years ¬† (Child, Adult, Older Adult)		5000	Other	Observational	Observational Model: Other|Time Perspective: Cross-Sectional	ZU#IRB#6138-17-5-2020	May 19, 2020	2020-06-01	2020-08-01	May 26, 2020		May 26, 2020	Zagazig University, Zagazig, Sharkia, Egypt		https://ClinicalTrials.gov/show/NCT04400812
1	NCT04379440	Geriatric Population COVID-19 Observational Study (GEROCOVIDobs)	GEROCOVIDobs	Recruiting	No Results Available	COVID-19		Health status (WHO classification)|Incidence of Serious Adverse Events|COVID-19 prevalent symptoms at onset|COVID-19 Prognostic Factors|Incidence of COVID-19 in the RSA cohort|Affective/mood state change from baseline in the " At home " cohort|Cognitive function in the "Dementia" and "At home " cohorts|Daily Life Function in the "Dementia" and "At home " cohorts|Instrumental Daily Life function i…	Raffaele Antonelli Incalzi|Italian Society of Gerontology and Geriatrics|BLUECOMPANION FRANCE|BLUECOMPANION LTD|Campus Bio-Medico University	All	60 Years and older ¬† (Adult, Older Adult)		1500	Other	Observational	Observational Model: Cohort|Time Perspective: Other	GC01-Obs	April 25, 2020	September 30, 2020	November 30, 2020	May 7, 2020		May 7, 2020	RSA La Quiete, Castiglione Cosentino, Calabria, Italy|ASP Catanzaro, Catanzaro Lido, Calabria, Italy|AOU Ferrara, Ferrara, Emilia Romagna, Italy|Policlinico Campus Bio-Medico, Rome, Roma, Italy|AOU Careggi, Firenze, Toscana, Italy|AOU Pisana Geriatria, Pisa, Toscana, Italy|Ospedale di Comunita' ULSS 6 Euganea- COVID Center, Camposampiero, Veneto, Italy		https://ClinicalTrials.gov/show/NCT04379440
0	NCT04380402	Atorvastatin as Adjunctive Therapy in COVID-19	STATCO19	Not yet recruiting	No Results Available	COVID-19	Drug: Atorvastatin	Proportion of patients that progress to severe or critical requiring ICU admission and/or emergency salvage therapy, or death|Overall score of patients in each arm on Day 7 based on WHO Ordinal Scale for Clinical Improvement|Overall score of patients in each arm on Day 30 based on WHO Ordinal Scale for Clinical Improvement|Proportions of patients in each arm who test negative for SARS-CoV-2 on Da…	Mount Auburn Hospital	All	18 Years to 85 Years ¬† (Adult, Older Adult)	Phase 2	300	Other	Interventional	Allocation: Randomized|Intervention Model: Parallel Assignment|Masking: None (Open Label)|Primary Purpose: Treatment	MountAuburn	May 20, 2020	December 31, 2021	May 8, 2022	May 8, 2020		May 22, 2020			https://ClinicalTrials.gov/show/NCT04380402
1	NCT04377035	The Role of Ultrasound in COVID-19		Recruiting	No Results Available	COVID-19		In-hospital mortality during hospitalization and a confirmed COVID-19 diagnosis|Incident ARDS (Adult Respiratory Distress Syndrome) and intensive care unit admission during hospitalization and a confirmed COVID-19 diagnosis|Incident hypoxic respiratory failure during hospitalization and a confirmed COVID-19 diagnosis|Incident pulmonary embolism during hospitalization and a confirmed COVID-19 diag…	University Hospital, Gentofte, Copenhagen	All	18 Years and older ¬† (Adult, Older Adult)		1000	Other	Observational	Observational Model: Cohort|Time Perspective: Prospective	H-20021500	March 31, 2020	May 1, 2020	March 1, 2021	May 6, 2020		May 8, 2020	Cardiovascular Non-Invasive Imaging Research Laboratory, department of Cardiology, Herlev & Gentofte Hospital, Hellerup, Denmark		https://ClinicalTrials.gov/show/NCT04377035
1	NCT04365725	Multicenter, Retrospective Study of the Effects of Remdesivir in the Treatment of Severe Covid-19 Infections	REMDECO-19	Recruiting	No Results Available	COVID-19	Drug: Remdesivir	Clinical course on Day 15.|Clinical course on Day 3.|Clinical course on Day 8|Clinical course on Day 11.|Clinical course on Day 29.|Duration of treatment|Sepsis-related Organ Failure Assessment score|Duration without mechanical ventilation|Mortality|cumulative incidence of grade 3 and 4 adverse events (AEs).	Assistance Publique - H√¥pitaux de Paris	All	18 Years and older ¬† (Adult, Older Adult)		200	Other	Observational	Observational Model: Cohort|Time Perspective: Retrospective	APHP200522	May 5, 2020	2020-06-01	2020-06-01	April 28, 2020		May 13, 2020	H√¥pital Cochin, Paris, France		https://ClinicalTrials.gov/show/NCT04365725
1	NCT04407533	Dietary Intake and Eating Habits During the COVID-19 Pandemic	COVIDiet	Recruiting	No Results Available	COVID-19	Other: Diet tracking and survey	Dietary intake|Diet quality|Eating habits	McGill University	All	18 Years and older ¬† (Adult, Older Adult)		1920	Other	Observational	Observational Model: Ecologic or Community|Time Perspective: Prospective	20-04-064	May 25, 2020	August 31, 2022	August 31, 2022	May 29, 2020		May 29, 2020	McGill University - School of Human Nutrition, Montr√©al, Quebec, Canada		https://ClinicalTrials.gov/show/NCT04407533
1	NCT04348422	Evaluating the Immune Response for COVID-19	COVIDIMMUNE	Not yet recruiting	No Results Available	COVID-19	Diagnostic Test: COVID-19 RT-PCR|Diagnostic Test: COVID-19 Serology|Other: Symptoms questionnare	Proportion of symptomatic patients with immune response (IgM/IgG/IgA)|Proportion of Asymptomatic patients with immune response (IgM/IgG/IgA)|Time to IgM|Time to IgG|Time to IgA|Serology kits inter-observer agreement	Assaf-Harofeh Medical Center	All	18 Years and older ¬† (Adult, Older Adult)		1000	Other	Observational	Observational Model: Cohort|Time Perspective: Prospective	105-20-ASF	April 20, 2020	December 1, 2020	December 31, 2020	April 16, 2020		April 21, 2020			https://ClinicalTrials.gov/show/NCT04348422
0	NCT04359277	A Randomized Trial of Anticoagulation Strategies in COVID-19		Recruiting	No Results Available	COVID-19	Drug: Enoxaparin Higher Dose|Drug: Lower-dose prophylactic anticoagulation	Composite incidence of: all-cause mortality, cardiac arrest, symptomatic deep venous thrombosis, pulmonary embolism, arterial thromboembolism, myocardial infarction, stroke, or shock|Score on WHO Ordinal Scale|Incidence of acute kidney injury (KDIGO criteria for Acute Kidney Injury (AKI))|Requirement of invasive mechanical ventilation or extracorporeal membrane oxygenation (ECMO)|Cardiac injury|H…	NYU Langone Health	All	18 Years to 75 Years ¬† (Adult, Older Adult)	Phase 3	1000	Other	Interventional	Allocation: Randomized|Intervention Model: Parallel Assignment|Masking: None (Open Label)|Primary Purpose: Treatment	s20-00479	April 21, 2020	April 21, 2021	April 21, 2021	April 24, 2020		June 23, 2020	NYU Langone Health, New York, New York, United States		https://ClinicalTrials.gov/show/NCT04359277
0	NCT04354805	Administration of Chlorpromazine as a Treatment for COVID-19		Not yet recruiting	No Results Available	COVID-19	Drug: Chlorpromazine	Clinical improvement	Cairo University	All	18 Years and older ¬† (Adult, Older Adult)	Phase 2|Phase 3	100	Other	Interventional	Allocation: Randomized|Intervention Model: Parallel Assignment|Masking: Single (Participant)|Primary Purpose: Treatment	Medical	July 1, 2020	2020-08-01	2020-09-01	April 21, 2020		June 30, 2020	Cairo University, Cairo, Egypt		https://ClinicalTrials.gov/show/NCT04354805
0	NCT04351763	Amiodarone or Verapamil in COVID-19 Hospitalized Patients With Symptoms	ReCOVery-SIRIO	Recruiting	No Results Available	COVID-19	Drug: Amiodarone|Drug: Verapamil	Clinical improvement|Mean change in the 7-point ordinal scale|Mortality|Time to resolution of fever|Clinical improvement or fever resolution|Tachyarrhythmias|Mortality or tachyarrhythmias|Time to clinical improvement from admission using the 7-point ordinal scale|Change in NEWS2 score|Duration of hospitalization|PO2/FIO2	Nicolaus Copernicus University	All	18 Years to 99 Years ¬† (Adult, Older Adult)	Phase 2|Phase 3	804	Other	Interventional	Allocation: Randomized|Intervention Model: Parallel Assignment|Masking: Single (Outcomes Assessor)|Primary Purpose: Treatment	NCU-COVID19	April 27, 2020	March 2, 2021	April 10, 2021	April 17, 2020		April 17, 2020	Nicolaus Copernicus University, Bydgoszcz, Poland		https://ClinicalTrials.gov/show/NCT04351763
0	NCT04400890	Randomized Proof-of-Concept Trial to Evaluate the Safety and Explore the Effectiveness of Resveratrol for COVID-19		Not yet recruiting	No Results Available	COVID-19	Drug: Resveratrol|Dietary Supplement: Vitamin D3	Hospitalization rates for COVID-19|ICU Admission Rates|Invasive Ventilation Rates	Marvin McCreary, MD|Mount Carmel Health System	All	45 Years and older ¬† (Adult, Older Adult)	Phase 2	200	Other	Interventional	Allocation: Randomized|Intervention Model: Parallel Assignment|Masking: Quadruple (Participant, Care Provider, Investigator, Outcomes Assessor)|Primary Purpose: Treatment	McCreary2020	2020-06-01	2020-09-01	2020-11-01	May 26, 2020		May 26, 2020			https://ClinicalTrials.gov/show/NCT04400890
1	NCT04351646	Diagnostics of COVID-19/DARTS (Development and Assessment of Rapid Testing for SARS-CoV-2 Outbreak)		Not yet recruiting	No Results Available	COVID-19		Antibody titres to SARS-CoV-2	St George's, University of London	All	18 Years and older ¬† (Adult, Older Adult)		500	Other	Observational	Observational Model: Cohort|Time Perspective: Prospective	20200075	April 15, 2020	April 15, 2022	April 15, 2022	April 17, 2020		April 17, 2020	St. Georges Hospital Foundation Trust, London, United Kingdom		https://ClinicalTrials.gov/show/NCT04351646
0	NCT04340544	Hydroxychloroquine for the Treatment of Mild COVID-19 Disease	COMIHY	Recruiting	No Results Available	COVID-19	Drug: Hydroxychloroquine|Drug: Placebo	Difference in time to resolution of clinical signs and symptoms of mild COVID-19 treated with hydroxychloroquine or placebo as assessed by daily self-assessment|Difference between hydroxychloroquine- and placebotreated patients on an ordinal outcome scale until Day 28 (death, admission to intensive care, hospitalization, continuing disease, recovered)|All-cause mortality within 28 days	University Hospital Tuebingen|Robert Bosch Medical Center|Universit√§tsklinikum Hamburg-Eppendorf|Bernhard Nocht Institute for Tropical Medicine	All	18 Years to 99 Years ¬† (Adult, Older Adult)	Phase 3	2700	Other	Interventional	Allocation: Randomized|Intervention Model: Parallel Assignment|Masking: Quadruple (Participant, Care Provider, Investigator, Outcomes Assessor)|Primary Purpose: Treatment	COMIHY	April 22, 2020	November 30, 2021	September 30, 2022	April 9, 2020		May 11, 2020	Institute for Tropical Medicine, T√ºbingen, Germany		https://ClinicalTrials.gov/show/NCT04340544
0	NCT04415151	Tofacitinib for Treatment of Moderate COVID-19	I-TOMIC	Not yet recruiting	No Results Available	COVID-19	Drug: Tofacitinib 10 mg|Drug: Placebo	Disease Severity|Clinical improvement|Time to recovery|Time to clinical improvement|Clinical status|Mortality|Mechanical Ventilatory Support|Mechanical Ventilatory Support Duration|Freedom from mechanical ventilation|Adverse events|Additional intervention|Viral titer	Yale University	All	18 Years to 65 Years ¬† (Adult, Older Adult)	Phase 2	60	Other	Interventional	Allocation: Randomized|Intervention Model: Parallel Assignment|Masking: Triple (Participant, Care Provider, Investigator)|Primary Purpose: Treatment	2000027848	June 30, 2020	March 31, 2021	March 31, 2021	June 4, 2020		June 4, 2020			https://ClinicalTrials.gov/show/NCT04415151
0	NCT04384900	Accelerated Prone Position Ventilation of Patients With COVID-19	PROVENT-COVID	Recruiting	No Results Available	COVID-19	Procedure: Prone position ventilation	Days alive without respiratory life support (invasive mechanical ventilation) at day 28.|Days alive and out of hospital on day 28 after randomisation.|Days alive at day 28 without life support (vasopressor/inotropic support, invasive mechanical ventilation or renal replacement therapy).|Number of participants with one or more SARs as described in section 6.1 plus incidence of new persistent nerve…	Nordsjaellands Hospital	All	18 Years and older ¬† (Adult, Older Adult)	Not Applicable	150	Other	Interventional	Allocation: Randomized|Intervention Model: Parallel Assignment|Masking: Single (Outcomes Assessor)|Primary Purpose: Treatment	H-20027361	May 11, 2020	2020-11-01	2020-12-01	May 12, 2020		May 14, 2020	Nordsj√¶llands Hospital, Hiller√∏d, Region Hovedstanden, Denmark		https://ClinicalTrials.gov/show/NCT04384900
1	NCT04338347	CAP-1002 in Severe COVID-19 Disease		Available	No Results Available	COVID-19	Biological: CAP-1002 Allogeneic Cardiosphere-Derived Cells		Capricor Inc.	All	18 Years and older ¬† (Adult, Older Adult)			Industry	Expanded Access:Intermediate-size Population|Treatment IND/Protocol		CAP-1002-COVID-19				April 8, 2020		May 27, 2020	Cedars-Sinai Medical Center, Los Angeles, California, United States		https://ClinicalTrials.gov/show/NCT04338347
0	NCT04356690	Etoposide in Patients With COVID-19 Infection		Recruiting	No Results Available	COVID-19	Drug: Etoposide	Change in pulmonary status|Change in ferritin levels|Change in C-reactive protein levels|Change in d-dimer levels|Change in white blood cell count|Incidence of serious adverse events|Overall survival|Length of hospitalization|Duration of ventilation|Ventilator free days|Improvement in arterial oxygen partial pressure (PaO2) to fractional inspired oxygen (FiO2)	Boston Medical Center	All	18 Years and older ¬† (Adult, Older Adult)	Phase 2	64	Other	Interventional	Allocation: Randomized|Intervention Model: Parallel Assignment|Masking: None (Open Label)|Primary Purpose: Supportive Care	H-40102	May 8, 2020	2020-12-01	2021-12-01	April 22, 2020		May 11, 2020	Boston Medical Center, Boston, Massachusetts, United States		https://ClinicalTrials.gov/show/NCT04356690
0	NCT04333355	Safety in Convalescent Plasma Transfusion to COVID-19		Recruiting	No Results Available	COVID-19	Biological: Convalescent Plasma	Side effects|Heart Failure|Pulmonary Edema|Allergic Reaction|Viral load of SARS-CoV-2	Hospital San Jose Tec de Monterrey|Tecnologico de Monterrey	All	18 Years and older ¬† (Adult, Older Adult)	Phase 1	20	Other	Interventional	Allocation: N/A|Intervention Model: Single Group Assignment|Masking: None (Open Label)|Primary Purpose: Treatment	PC-TecSalud Fase I	May 25, 2020	December 20, 2020	April 30, 2021	April 3, 2020		May 8, 2020	Hospital San Jos√©, Monterrey, Nuevo Leon, Mexico		https://ClinicalTrials.gov/show/NCT04333355
1	NCT04369807	Mapping Organ Health Following COVID-19 Disease Due to SARS-CoV-2 Infection	COVERSCAN	Recruiting	No Results Available	COVID-19	Diagnostic Test: Outpatient MRI	Characterise prevalence and severity of organ volume change and damage (heart, kidneys and liver)|Characterise prevalence and severity of organ volume change and damage (lung, pancreas and spleen)|Change from Baseline in liver-specific biomarkers: volume, iron corrected T1(cT1), fat content and T2star|Change from Baseline in organ-specific biomarkers characterising organ volume change in the hear…	Perspectum Diagnostics Ltd	All	18 Years and older ¬† (Adult, Older Adult)		507	Industry	Observational	Observational Model: Cohort|Time Perspective: Prospective	20/SC/0185	April 21, 2020	May 31, 2023	May 31, 2023	April 30, 2020		April 30, 2020	Mayo Clinic Healthcare, London, United Kingdom|Gemini, Oxford, United Kingdom		https://ClinicalTrials.gov/show/NCT04369807
0	NCT04375124	Treatment of Angiotensin Peptide (1-7) for COVID-19		Recruiting	No Results Available	COVID-19	Biological: Biological/Vaccine: Angiotensin peptide (1-7) derived plasma	mortality	Kanuni Sultan Suleyman Training and Research Hospital	All	18 Years and older ¬† (Adult, Older Adult)	Not Applicable	20	Other	Interventional	Allocation: Non-Randomized|Intervention Model: Parallel Assignment|Masking: None (Open Label)|Primary Purpose: Treatment	KSSEAH--0059	April 25, 2020	August 31, 2020	September 30, 2020	May 5, 2020		May 15, 2020	Kanuni Sultan Suleyman Training and Research Hospital, Istanbul, Turkey		https://ClinicalTrials.gov/show/NCT04375124
1	NCT04367896	COVID-19 OUTBREAK AND SOLID ORGAN TRANSPLANTATION (SOT) : AN INTERNATIONAL WEB-BASED SURVEY		Completed	No Results Available	COVID-19 OUTBREAK AND SOLID ORGAN TRANSPLANTATION	Other: Survey Group	Management of Solid Organ Transplant during COVID-19 pandemic|Equity of resource distribution|Equity rank of resource distribution	Fondazione Policlinico Universitario Agostino Gemelli IRCCS		Child, Adult, Older Adult		1819	Other	Observational	Observational Model: Other|Time Perspective: Prospective	Covid-19_V1	March 24, 2020	April 17, 2020	April 17, 2020	April 29, 2020		April 29, 2020	Fondazione Policlinico Universitario "Agostino Gemelli", Rome, Italy		https://ClinicalTrials.gov/show/NCT04367896
0	NCT04412785	Cyclosporine in Patients With Moderate COVID-19		Recruiting	No Results Available	COVID-19	Drug: Cyclosporine	Safety-oxygen, ICU transfer and ventilation|Safety-changes in absolute lymphocyte count|Safety-changes in creatinine clearance|Safety-secondary bacterial infections|Laboratory measurements of safety and antiviral efficacy related to COVID-19-SARS-CoV-2 by measuring the clearance of SARS-CoV-2 from respiratory secretions|Laboratory measurements-D-dimer levels|Laboratory measurements-ferritin|Labor…	University of Pennsylvania	All	18 Years and older ¬† (Adult, Older Adult)	Phase 1	20	Other	Interventional	Allocation: N/A|Intervention Model: Single Group Assignment|Masking: None (Open Label)|Primary Purpose: Treatment	842998	June 22, 2020	2020-09-01	2020-12-01	June 2, 2020		June 29, 2020	University of Pennsylvania, Philadelphia, Pennsylvania, United States		https://ClinicalTrials.gov/show/NCT04412785
1	NCT04381351	Noncoding RNAs in COVID-19 and COVID-19 Related Kidney Dysfunction	MiRCOVID	Recruiting	No Results Available	COVID-19		predicitive value of noncoding RNAs in COVID-19 associated organ dysfunction	Heinrich-Heine University, Duesseldorf	All	18 Years to 90 Years ¬† (Adult, Older Adult)		50	Other	Observational	Observational Model: Cohort|Time Perspective: Prospective	1	April 16, 2020	March 1, 2021	July 31, 2021	May 8, 2020		May 27, 2020	Klinik f√ºr An√§sthesiologie, D√ºsseldorf, Germany		https://ClinicalTrials.gov/show/NCT04381351
0	NCT04377789	Effect of Quercetin on Prophylaxis and Treatment of COVID-19		Recruiting	No Results Available	COVID-19	Dietary Supplement: Quercetin Prophylaxis|Dietary Supplement: Quercetin Treatment	Prevalence of COVID-19 calculated using a questionnaire|Standardized Mortality rate|Morbidity rate	Kanuni Sultan Suleyman Training and Research Hospital	All	18 Years and older ¬† (Adult, Older Adult)	Not Applicable	50	Other	Interventional	Allocation: Non-Randomized|Intervention Model: Parallel Assignment|Masking: None (Open Label)|Primary Purpose: Prevention	KSSEAH--0058	March 20, 2020	July 31, 2020	August 31, 2020	May 6, 2020		May 15, 2020	Kanuni Sultan Suleyman Training and Research Hospital, Istanbul, Turkey		https://ClinicalTrials.gov/show/NCT04377789
0	NCT04443725	Efficacy and Safety of Anti HCV Drugs in the Treatment of COVID-19		Not yet recruiting	No Results Available	COVID-19	Drug: Hydroxychloroquine , Sofosbuvir, daclatasvir|Drug: Standard of care treatment	Virological cure	Cairo University	All	18 Years to 65 Years ¬† (Adult, Older Adult)	Phase 2|Phase 3	100	Other	Interventional	Allocation: Randomized|Intervention Model: Parallel Assignment|Masking: None (Open Label)|Primary Purpose: Treatment	CUKA-003	2020-07-01	2020-10-01	2020-12-01	June 23, 2020		June 25, 2020			https://ClinicalTrials.gov/show/NCT04443725
1	NCT04453891	Hexoskin Feasibility Study With COVID-19 Patients		Not yet recruiting	No Results Available	COVID-19	Device: Monitoring physiological data with the Hexoskin smart shirt	Qualitative assessment of the feasibility of the Hexoskin Platform and Virtual Recruitment Process via three subjective feedback questionnaires provided to all patients enrolled in the study.|Ensure the collection of high-quality data during wake and sleep activities, registered as overall > 90% good quality cardiac data and overall > 90% good quality respiratory data per recording.|Ensure adequa…	Nguyen Thu Ngan Trinh|Hexoskin	All	55 Years and older ¬† (Adult, Older Adult)		16	Industry	Observational	Observational Model: Cohort|Time Perspective: Prospective	Hexoskin COVID-19 Study	July 15, 2020	December 15, 2020	December 15, 2020	July 1, 2020		July 1, 2020			https://ClinicalTrials.gov/show/NCT04453891
0	NCT04383002	High Dose Inhaled Nitric Oxide for COVID-19 (ICU Patients)		Not yet recruiting	No Results Available	COVID-19	Drug: Nitric Oxide	COVID-19 PCR status at completion of treatment (day 3) from tracheal aspirate	University Health Network, Toronto	All	18 Years and older ¬† (Adult, Older Adult)	Phase 1	20	Other	Interventional	Allocation: Randomized|Intervention Model: Parallel Assignment|Masking: None (Open Label)|Primary Purpose: Treatment	20-5449	2020-05-01	2020-12-01	2020-12-01	May 11, 2020		May 11, 2020			https://ClinicalTrials.gov/show/NCT04383002
0	NCT04366115	Evaluating AVM0703 for Treatment of COVID-19	AVM0703	Not yet recruiting	No Results Available	COVID-19	Drug: AVM0703|Drug: Placebo|Drug: hydrocortisone	Dose-Limiting Toxicities|28 day all-cause mortality will be a primary end point for Phase 1 and 2	AVM Biotechnology LLC|Medpace, Inc.	All	18 Years and older ¬† (Adult, Older Adult)	Phase 1|Phase 2	126	Industry	Interventional	Allocation: Randomized|Intervention Model: Parallel Assignment|Masking: None (Open Label)|Primary Purpose: Treatment	AVM0703-101	2020-06-01	2022-06-01	2023-06-01	April 28, 2020		May 27, 2020			https://ClinicalTrials.gov/show/NCT04366115
1	NCT04376398	Survey: COVID-19 Patients Managed in the Operating Theatre of Belgian Hospitals	COVID	Recruiting	No Results Available	COVID-19		Global evaluation of the implication of the Belgian anesthesiologists during COVID-19 pandemic|If any compare our results with other countries	Cliniques universitaires Saint-Luc- Universit√© Catholique de Louvain|Society for Anesthesia and Resuscitation of Belgium	All	up to 100 Years ¬† (Child, Adult, Older Adult)		200	Other	Observational	Observational Model: Case-Only|Time Perspective: Prospective	COVID-ANESTHESIO	April 6, 2020	June 30, 2020	September 30, 2020	May 6, 2020		May 6, 2020	Cliniques Universitaires Saint Luc, Brussels, Belgium		https://ClinicalTrials.gov/show/NCT04376398
1	NCT04341168	Clinical and Immunological Characterisation of COVID-19 in Children, Adolescents and Adults		Not yet recruiting	No Results Available	COVID-19|SARS-CoV-2	Other: this study is non- interventional	Clinical course of COVID-19|Analysis of development of antibodies to SARS-CoV-2|Estimation of viral load|Detection of viral coinfections|Measurement of cytokine and chemokine response|Characterisation of virus-host-interaction|Identification of disease patterns in proteome|Analysis of change in lymphocyte subtypes|Analysis of histological changes in severe lung disease|Detection of bacterial coin…	University Hospital of Cologne|Clinic for Internal Medicine I, University Hospital Cologne, Germany|Institute of Virology, University Hospital Cologne, Germany|Center for Molecular Medicine Cologne (CMMC) Cologne, Germany	All	Child, Adult, Older Adult		160	Other	Observational	Observational Model: Cohort|Time Perspective: Prospective	KICC19	2020-04-01	2020-10-01	2020-10-01	April 10, 2020		April 14, 2020	University Hospital Cologne, Cologne, NRW, Germany		https://ClinicalTrials.gov/show/NCT04341168
1	NCT04327674	The Use of Focused Lung Ultrasound in Patients Suspected of COVID-19		Recruiting	No Results Available	COVID-19		FLUS findings and respiratory failure|FLUS findings and chest x-ray.|FLUS findings and admission to intensive care.|FLUS findings and SAR-CoV-2 PCR-test result.	University of Aarhus	All	18 Years and older ¬† (Adult, Older Adult)		375	Other	Observational	Observational Model: Cohort|Time Perspective: Prospective	COVID-FLUS	March 14, 2020	May 15, 2020	May 15, 2020	March 31, 2020		March 31, 2020	Lungemedicinsk Forskningsafdeling. Aarhus University Hospital, Aarhus, Denmark|Regionshospitalet Horsens., Horsens, Denmark		https://ClinicalTrials.gov/show/NCT04327674
1	NCT04361981	Influence of COVID-19 Infection in Thromboembolic Venous Disease: National Cohort Study	TVP-COVID-RIV	Not yet recruiting	No Results Available	COVID-19	Other: Deep Venous Disease Diagnostic	Deep Venous Disease Incidence|30-days mortality|ICU admission|Anticoagulant treatment	Sociedad Espanola de Angiologia y Cirugia Vascular	All	Child, Adult, Older Adult		50	Other	Observational	Observational Model: Cohort|Time Perspective: Prospective	RIV-R3	2020-04-01	August 31, 2020	December 31, 2020	April 24, 2020		April 27, 2020	Red de Investigacion Vascular (SEACV), Madrid, Spain		https://ClinicalTrials.gov/show/NCT04361981
0	NCT04424797	Prone Positioning on Admission for Hospitalized COVID-19 Pneumonia Protocol		Recruiting	No Results Available	COVID-19	Other: Prone Positioning|Other: Supine Positioning	Incidence of intubation|Maximum oxygen requirement|Length of Stay|Ventilator-free days|Treatment failure of prone positioning due to worsening SpO2 status while prone|Mortality	Poudre Valley Health System	All	18 Years and older ¬† (Adult, Older Adult)	Not Applicable	100	Other	Interventional	Allocation: Randomized|Intervention Model: Parallel Assignment|Masking: None (Open Label)|Primary Purpose: Treatment	20-6034	2020-06-01	2020-12-01	2020-12-01	June 11, 2020		June 11, 2020	UCHealth Poudre Valley Hospital, Fort Collins, Colorado, United States|UCHealth Greeley Hospital, Greeley, Colorado, United States|UCHealth Medical Center of the Rockies, Loveland, Colorado, United States		https://ClinicalTrials.gov/show/NCT04424797
0	NCT04451889	Probe-based Confocal Laser Endomicroscopy in Critically Ill COVID-19 Patients		Recruiting	No Results Available	COVID-19	Device: miniprobe Alveoflex	Number of COVID-19 Participants With Notable Differences in the pCLE images in comparison with the pCLE images of non-COVID-19 Participants|Number of Participants With the Correspondence of pCLE Images to High Resolution Computer Tomography and Morphologic Data as a Measure of Specificity and Sensitivity of the Method	Federal Research Clinical Center of Federal Medical & Biological Agency, Russia	All	18 Years to 90 Years ¬† (Adult, Older Adult)	Not Applicable	15	Other	Interventional	Allocation: Non-Randomized|Intervention Model: Single Group Assignment|Masking: None (Open Label)|Primary Purpose: Diagnostic	COVID-pCLE	July 1, 2020	July 1, 2021	September 1, 2021	June 30, 2020		June 30, 2020	Federal Research Clinical Center FMBA Russia, Moscow, Russian Federation		https://ClinicalTrials.gov/show/NCT04451889
0	NCT04366050	Ramipril for the Treatment of COVID-19	RAMIC	Not yet recruiting	No Results Available	COVID-19	Drug: Ramipril 2.5 MG Oral Capsule|Drug: Placebo oral capsule	Composite of mortality or need for ICU admission or ventilator use	University of California, San Diego|Pfizer	All	18 Years and older ¬† (Adult, Older Adult)	Phase 2	560	Other|Industry	Interventional	Allocation: Randomized|Intervention Model: Parallel Assignment|Masking: Triple (Participant, Care Provider, Investigator)|Primary Purpose: Treatment	RAMIC Trial	2020-04-01	2021-04-01	2021-04-01	April 28, 2020		April 28, 2020			https://ClinicalTrials.gov/show/NCT04366050
1	NCT04368065	Registry to Study Factors That May Impact COVID-19 Occurrence and Severity		Recruiting	No Results Available	COVID-19		COVID-19 symptom occurrence and severity|COVID-19 treatments|Hospitalization	Iqvia Pty Ltd	All	18 Years and older ¬† (Adult, Older Adult)		100000	Industry	Observational	Observational Model: Cohort|Time Perspective: Prospective	IQVIA_COVIDREGISTRY_2020	April 2, 2020	December 31, 2021	June 1, 2022	April 29, 2020		April 29, 2020	IQVIA, Cambridge, Massachusetts, United States		https://ClinicalTrials.gov/show/NCT04368065
1	NCT04435041	Remote-by-Default Care in the COVID-19 Pandemic		Active, not recruiting	No Results Available	COVID-19		RECAP Early warning score	University of Oxford|University of Plymouth|Nuffield Trust	All	Child, Adult, Older Adult		1	Other	Observational	Observational Model: Other|Time Perspective: Other	283196	June 1, 2020	May 31, 2021	November 30, 2021	June 17, 2020		June 17, 2020	University of Oxford, Oxford, United Kingdom		https://ClinicalTrials.gov/show/NCT04435041
0	NCT04391712	Cold Laser Therapy for COVID-19 Positive Patients With Pulmonary Disease		Recruiting	No Results Available	COVID-19	Device: MLS Laser|Other: Regular Inpatient Medical Care	Patient Disposition Post treatment|oxygenation|IL-6 levels|Chest Xray radiographic results|Brescia-COVID Respiratory Severity Scale|SMART-COP Score|PSI Score|CRP levels	Lowell General Hospital	All	18 Years to 90 Years ¬† (Adult, Older Adult)	Phase 2	20	Other	Interventional	Allocation: Randomized|Intervention Model: Parallel Assignment|Masking: None (Open Label)|Primary Purpose: Treatment	2020.01	April 30, 2020	May 30, 2020	June 30, 2020	May 18, 2020		May 18, 2020	Lowell General Hospital, Lowell, Massachusetts, United States		https://ClinicalTrials.gov/show/NCT04391712
0	NCT04444271	Mesenchymal Stem Cell Infusion for COVID-19 Infection		Recruiting	No Results Available	COVID-19	Drug: Mesenchymal stem cells|Other: Placebo	Overall survival|Clinical improvement|Time of COVID19 PCR negativity|Radiological improvement (day 15 and day 30 assessment)|days required to discharge from hospital	Dr. Zaineb Akram|National Institute of Blood and Marrow Transplant (NIBMT), Pakistan	All	10 Years and older ¬† (Child, Adult, Older Adult)	Phase 2	20	Other	Interventional	Allocation: Randomized|Intervention Model: Parallel Assignment|Masking: None (Open Label)|Primary Purpose: Treatment	NIBMT-MSc-COVID-2020	May 1, 2020	August 30, 2020	September 30, 2020	June 23, 2020		June 30, 2020	NIBMT, Rawalpindi, Punjab, Pakistan		https://ClinicalTrials.gov/show/NCT04444271
0	NCT04341675	Sirolimus Treatment in Hospitalized Patients With COVID-19 Pneumonia	SCOPE	Recruiting	No Results Available	COVID-19	Drug: Sirolimus|Drug: Placebo	Proportion of patients who are alive and free from advanced respiratory support measures at day 28.|Proportion of patients who require escalation in care|Change over time in study-specific biomarkers (LDH, Ferritin, D-dimer, lymphocyte count)|Proportion of patients surviving to hospital discharge|Drug safety profile|Duration of advanced respiratory support|Duration of hospital stay|Time from trea…	University of Cincinnati	All	18 Years and older ¬† (Adult, Older Adult)	Phase 2	30	Other	Interventional	Allocation: Randomized|Intervention Model: Parallel Assignment|Masking: Quadruple (Participant, Care Provider, Investigator, Outcomes Assessor)|Primary Purpose: Treatment	2020-0337	April 24, 2020	2020-07-01	2020-09-01	April 10, 2020		May 20, 2020	Loyola University Medical Center, Chicago, Illinois, United States|University of Cincinnati, Cincinnati, Ohio, United States		https://ClinicalTrials.gov/show/NCT04341675
0	NCT04394416	Trial of Imatinib for Hospitalized Adults With COVID-19		Recruiting	No Results Available	COVID-19	Drug: Imatinib|Drug: Placebo oral tablet	The proportion of patients with a two-point change using the 8-category ordinal scale|All-Cause mortality|Time to a 2-point clinical change|Hospitalization|Duration of ECMO or invasive mechanical ventilation|Duration of ICU stay|SARS-CoV-2 negative|Negative oropharyngeal or nasopharyngeal swab|Serious adverse events (SAEs)|Discontinuation due to adverse events	University of Maryland, Baltimore	All	18 Years and older ¬† (Adult, Older Adult)	Phase 3	204	Other	Interventional	Allocation: Randomized|Intervention Model: Parallel Assignment|Masking: None (Open Label)|Primary Purpose: Treatment	2038GCCC	June 2, 2020	June 1, 2022	June 1, 2023	May 19, 2020		June 4, 2020	University of Maryland Medical Center, Baltimore, Maryland, United States		https://ClinicalTrials.gov/show/NCT04394416
0	NCT04397757	COVID-19 Convalescent Plasma for the Treatment of Hospitalized Patients With Pneumonia Caused by SARS-CoV-2.		Recruiting	No Results Available	COVID-19	Biological: COVID-19 Convalescent Plasma	Participants with serious adverse events.|Comparison of clinical severity score between patients on the experimental versus control arms;|Clinical status assessment, using 8-point ordinal scale, of convalescent plasma administration by comparing treatment vs control arms|Clinical status assessment using the National Early Warning Score (NEWS) of convalescent plasma administration by comparing tre…	University of Pennsylvania	All	18 Years and older ¬† (Adult, Older Adult)	Phase 1	80	Other	Interventional	Allocation: Randomized|Intervention Model: Parallel Assignment|Masking: None (Open Label)|Primary Purpose: Treatment	843003 (PennCCP-02)	May 13, 2020	September 13, 2020	November 13, 2020	May 21, 2020		June 2, 2020	Hospital of the University of Pennsylvania, Philadelphia, Pennsylvania, United States		https://ClinicalTrials.gov/show/NCT04397757
0	NCT04329923	The PATCH Trial (Prevention And Treatment of COVID-19 With Hydroxychloroquine)	PATCH	Recruiting	No Results Available	COVID-19	Drug: Hydroxychloroquine Sulfate 400 mg twice a day|Drug: Hydroxychloroquine Sulfate 600 mg twice a day|Drug: Hydroxychloroquine Sulfate 600 mg once a day|Drug: Placebo oral tablet	Median release from quarantine time|Rate of hospital discharge|Rate of infection|Rate of housemate infection|Rate of hospitalization|Cohort 1 adverse event rate|Time to condition appropriate for discharge|Rate of ICU admission|Time to PCR negativity|Cohort 2 adverse events|Scheduled shifts missed|Cohort 3 adverse events	Ravi Amaravadi, MD|University of Pennsylvania	All	18 Years and older ¬† (Adult, Older Adult)	Phase 2	400	Other	Interventional	Allocation: Randomized|Intervention Model: Parallel Assignment|Masking: Triple (Participant, Care Provider, Investigator)|Primary Purpose: Treatment	842838	April 9, 2020	April 1, 2021	December 1, 2021	April 1, 2020		April 28, 2020	University of Pennsylvania, Philadelphia, Pennsylvania, United States		https://ClinicalTrials.gov/show/NCT04329923
0	NCT04361643	Low-dose Lenalidomide for Non-severe COVID-19 Treatment Trial	GETAFE	Not yet recruiting	No Results Available	COVID-19	Drug: Lenalidomide as a 5 mg capsule PO daily, days 1, 3, and 5.|Drug: Placebo	Clinical improvement|Immune-inflammatory improvement|Mortality	Hospital Universitario Getafe	All	60 Years and older ¬† (Adult, Older Adult)	Phase 4	120	Other	Interventional	Allocation: Randomized|Intervention Model: Parallel Assignment|Masking: Quadruple (Participant, Care Provider, Investigator, Outcomes Assessor)|Primary Purpose: Treatment	COVID19-EC01	April 27, 2020	August 31, 2020	December 31, 2020	April 24, 2020		April 29, 2020	Hospital Universitario de Getafe, Getafe, Spain		https://ClinicalTrials.gov/show/NCT04361643
0	NCT04455243	Inflammatory Regulation Effect of NAC on COVID-19 Treatment	INFECT-19	Not yet recruiting	No Results Available	COVID-19	Drug: N-Acetyl cysteine|Drug: Placebo	Time to Recovery	Dr. Tariq Alhawassi|King Saud University	All	18 Years and older ¬† (Adult, Older Adult)	Phase 3	1180	Other	Interventional	Allocation: Randomized|Intervention Model: Parallel Assignment|Masking: Quadruple (Participant, Care Provider, Investigator, Outcomes Assessor)|Primary Purpose: Treatment	E-20-4934	August 1, 2020	August 30, 2021	August 30, 2021	July 2, 2020		July 2, 2020			https://ClinicalTrials.gov/show/NCT04455243
1	NCT04318418	ACE Inhibitors, Angiotensin II Type-I Receptor Blockers and Severity of COVID-19	CODIV-ACE	Not yet recruiting	No Results Available	COVID-19		Severe COVID-19|Death	Neuromed IRCCS	All	Child, Adult, Older Adult		5000	Other	Observational	Observational Model: Case-Control|Time Perspective: Retrospective	DEP_012020	March 23, 2020	April 10, 2020	April 30, 2020	March 24, 2020		March 24, 2020	IRCCS Neuromed, Department of Epidemiology and Prevention, Pozzilli, Italy		https://ClinicalTrials.gov/show/NCT04318418
0	NCT04429763	Safety and Efficacy of Mesenchymal Stem Cells in the Management of Severe COVID-19 Pneumonia	CELMA	Not yet recruiting	No Results Available	COVID-19	Biological: Umbilical cord derived mesenchymal stem cells|Biological: Placebo	Clinical deterioration or death	Trustem|Fundaci√≥n Universitaria de Ciencias de la Salud|Hospital de San Jose|Hospital Infantil Universitario de San Jose	All	18 Years to 79 Years ¬† (Adult, Older Adult)	Phase 2	30	Industry|Other	Interventional	Allocation: Randomized|Intervention Model: Parallel Assignment|Masking: Triple (Participant, Care Provider, Investigator)|Primary Purpose: Treatment	202001	2020-07-01	2020-09-01	2020-11-01	June 12, 2020		June 12, 2020			https://ClinicalTrials.gov/show/NCT04429763
0	NCT04333628	Chloroquine for Mild Symptomatic and Asymptomatic COVID-19		Not yet recruiting	No Results Available	COVID-19	Drug: chloroquine|Other: standard care	change in virus duration (viral shedding)|change in the number of patients going from asymptomatic to moderately disease	HaEmek Medical Center, Israel|T MAY BIOPHARMA LTD.	All	18 Years and older ¬† (Adult, Older Adult)	Phase 2|Phase 3	210	Other	Interventional	Allocation: Randomized|Intervention Model: Parallel Assignment|Masking: None (Open Label)|Primary Purpose: Treatment	EMC 0045-20	2020-04-01	2021-04-01	2021-12-01	April 3, 2020		April 14, 2020			https://ClinicalTrials.gov/show/NCT04333628
0	NCT04365738	Pulmonary Rehabilitation in Post-Acute Period of COVID-19 Infection		Completed	No Results Available	COVID-19	Other: Rehabilitation	Dyspnea|Chest expansion|Fatigue severity|Visual Analog Scale for pain|Hospital anxiety and depression scale	Istanbul Bilgi University	All	28 Years to 45 Years ¬† (Adult)	Not Applicable	270	Other	Interventional	Allocation: Randomized|Intervention Model: Parallel Assignment|Masking: Single (Investigator)|Primary Purpose: Treatment	PR COVID-19	March 11, 2020	April 10, 2020	April 26, 2020	April 28, 2020		April 28, 2020	Istanbul Bilgi University, Istanbul, Turkey		https://ClinicalTrials.gov/show/NCT04365738
0	NCT04427865	Utility of Lactoferrin as a Preventive Agent for Healthcare Workers Exposed to COVID-19		Not yet recruiting	No Results Available	COVID-19	Drug: prophylactic lactoferrin daily	Incidence of SARS-CoV-2|Severity of disease in confirmed infected participants	Cairo University	All	18 Years to 65 Years ¬† (Adult, Older Adult)	Phase 2|Phase 3	200	Other	Interventional	Allocation: Randomized|Intervention Model: Parallel Assignment|Masking: None (Open Label)|Primary Purpose: Prevention	CUKA-002	2020-07-01	2020-09-01	2020-11-01	June 11, 2020		June 16, 2020			https://ClinicalTrials.gov/show/NCT04427865
1	NCT04285801	Critically Ill Patients With COVID-19 in Hong Kong: a Multicentre Observational Cohort Study		Completed	No Results Available	COVID-19		28 day mortality|vasopressor days|days on mechanical ventilation|sequential organ function assessment score|ECMO use|percentage nitric oxide use|percentage free from oxygen supplement	Chinese University of Hong Kong	All	18 Years and older ¬† (Adult, Older Adult)		8	Other	Observational	Observational Model: Case-Only|Time Perspective: Retrospective	2020059	February 14, 2020	February 25, 2020	February 25, 2020	February 26, 2020		March 10, 2020	Pamela Youde Nethersole Eastern Hospital, Hong Kong, Hong Kong|Prince of Wales Hospital, Hong Kong, Hong Kong|Princess Margaret Hospital, Hong Kong, Hong Kong		https://ClinicalTrials.gov/show/NCT04285801
1	NCT04330599	Longitudinal Population-based Observational Study of COVID-19 in the UK Population	COVIDENCE UK	Not yet recruiting	No Results Available	COVID-19		Incidence of confirmed COVID-19|Incidence of probable or suspected COVID-19|Incidence of COVID-19 requiring hospitalisation|Incidence of COVID-19 requiring ventilatory support|Incidence of fatal COVID-19|Symptom duration per COVID-19 episode|Symptom severity per COVID-19 episode|Incidence of seroconversion to SARS-CoV-2|Incidence of recurrent COVID-19|EQ-5D-3L health-related quality of life score…	Queen Mary University of London|King's College London|London School of Hygiene and Tropical Medicine|University of Edinburgh|Swansea University|Queen's University, Belfast|Barts Charity	All	16 Years and older ¬† (Child, Adult, Older Adult)		12000	Other	Observational	Observational Model: Cohort|Time Perspective: Prospective	COVIDENCE UK	May 5, 2020	April 1, 2025	April 1, 2025	April 1, 2020		April 28, 2020			https://ClinicalTrials.gov/show/NCT04330599
0	NCT04421027	A Study of Baricitinib (LY3009104) in Participants With COVID-19	COV-BARRIER	Recruiting	No Results Available	COVID-19	Drug: Baricitinib|Drug: Placebo	Percentage of Participants who Die or Require Non-Invasive Ventilation/High-Flow Oxygen or Invasive Mechanical Ventilation (including extracorporeal membrane oxygenation [ECMO])|Percentage of Participants with at Least 1-Point Improvement on NIAID-OS or Live Discharge from Hospital|Number of Ventilator-Free Days|Time to Recovery|Overall Improvement on the NIAID-OS|Duration of Hospitalization|Perc…	Eli Lilly and Company	All	18 Years and older ¬† (Adult, Older Adult)	Phase 3	400	Industry	Interventional	Allocation: Randomized|Intervention Model: Parallel Assignment|Masking: Double (Participant, Investigator)|Primary Purpose: Treatment	17830|I4V-MC-KHAA|2020-001517-21	June 12, 2020	September 1, 2020	September 1, 2020	June 9, 2020		June 22, 2020	Chandler Regional Medical Center, Chandler, Arizona, United States|Mercy Gilbert Medical Center, Gilbert, Arizona, United States|Valleywise Health, Phoenix, Arizona, United States|St Josephs Hospital and Medical Center, Phoenix, Arizona, United States|Sharp Healthcare, San Diego, California, United States|San Francisco VA Medical Center, San Francisco, California, United States|Morehouse School o…		https://ClinicalTrials.gov/show/NCT04421027
1	NCT04380792	Prevalence of DVT or PE in Patients Infected With COVID-19 Admitted to Hospital	SCREENING	Recruiting	No Results Available	COVID-19		VTE events and complications	Manuel Monreal|Foundation for the study of VTE diseases. (FUENTE)	All	Child, Adult, Older Adult		5000	Other	Observational	Observational Model: Other|Time Perspective: Retrospective	SCREENING042020	April 13, 2020	April 13, 2025	June 30, 2025	May 8, 2020		May 8, 2020	Manuel Monreal, Badalona, Barcelona, Spain		https://ClinicalTrials.gov/show/NCT04380792
1	NCT04376879	Predicting the Need for Intubation in Hospitalised COVID-19 Patients (PRED ICU COVID19)		Recruiting	No Results Available	COVID-19	Other: Data monitoring for 48h within the first 12 hours of admission for COVID-19	the number of intubations in COVID-19 patients initially hospitalised in wards|the number of intubations in COVID-19 patients initially hospitalised in wards.	Central Hospital, Nancy, France	All	18 Years and older ¬† (Adult, Older Adult)		384	Other	Observational	Observational Model: Cohort|Time Perspective: Prospective	2020-A01076-33	May 16, 2020	2020-11-01	2020-11-01	May 6, 2020		May 27, 2020	Louis Mourier hospital (AP-HP), Colombes, France|Brabois Hospital (CHRU de Nancy), Vand≈ìuvre-l√®s-Nancy, France		https://ClinicalTrials.gov/show/NCT04376879
1	NCT04361500	Registry of COVID-19 Patients Treated With the Seraph 100 Microbind Affinity Blood Filter	COSA	Recruiting	No Results Available	COVID-19	Device: Seraph 100	Survival|Length of ICU stay|Length of Hospital stay|Length of ventilator therapy|Adverse events	Hannover Medical School|Medical Clinic V Nephrology, Academic Teaching Hospital Brunswick	All	18 Years to 99 Years ¬† (Adult, Older Adult)		100	Other	Observational	Observational Model: Case-Only|Time Perspective: Prospective	COSA-8998	April 15, 2020	October 1, 2020	October 1, 2021	April 24, 2020		April 24, 2020	Academic Teaching Hospital Brunswick, Brunswick, Lower Saxony, Germany|Hannover Medical School, Hannover, Germany		https://ClinicalTrials.gov/show/NCT04361500
0	NCT04355143	Colchicine to Reduce Cardiac Injury in COVID-19 (COLHEART-19)	COLHEART-19	Recruiting	No Results Available	COVID-19	Drug: Colchicine Tablets|Other: Current care per UCLA treating physicians	Composite of all-cause mortality, need for mechanical ventilation, or need for mechanical circulatory support (MCS)|Delta (peak minus baseline) troponin level|Delta (baseline to peak) brain natriuretic peptide (BNP) level|Change in left ventricular ejection fraction (LVEF) on echocardiography|Delta (peak minus baseline) C-Reactive protein (CRP) inflammatory biomarker level|Delta (peak minus basel…	University of California, Los Angeles	All	18 Years and older ¬† (Adult, Older Adult)	Phase 2	150	Other	Interventional	Allocation: Randomized|Intervention Model: Parallel Assignment|Masking: None (Open Label)|Primary Purpose: Treatment	20-000685	May 1, 2020	April 25, 2021	April 25, 2021	April 21, 2020		May 21, 2020	UCLA Ronald Reagan Medical Center, Los Angeles, California, United States|UCLA Santa Monica Hospital, Santa Monica, California, United States		https://ClinicalTrials.gov/show/NCT04355143
0	NCT04304053	Treatment of COVID-19 Cases and Chemoprophylaxis of Contacts as Prevention	HCQ4COV19	Completed	No Results Available	COVID-19	Drug: Treatment and prophylaxis|Other: Standard Public Health measures	Study 1- Clinical and virological outcome in exposed contacts|Study 1- Transmission of SARS-CoV-2 in exposed contacts|Study 2- Virological outcome in index cases|Study 2- Clinical outcome in index cases	Fundacio Lluita Contra la SIDA|Germans Trias i Pujol Hospital|Department of Health, Generalitat de Catalunya|Laboratorios Gebro Pharma SA|Laboratorios Rubi√≥|Institut Catala de Salut	All	18 Years and older ¬† (Adult, Older Adult)	Phase 3	2300	Other	Interventional	Allocation: Randomized|Intervention Model: Parallel Assignment|Masking: None (Open Label)|Primary Purpose: Prevention	HCQ4COV19|2020-001031-27	March 18, 2020	June 15, 2020	June 15, 2020	March 11, 2020		June 30, 2020	Departament de Salut, Barcelona, Spain		https://ClinicalTrials.gov/show/NCT04304053
0	NCT04362085	Coagulopathy of COVID-19: A Pragmatic Randomized Controlled Trial of Therapeutic Anticoagulation Versus Standard Care		Recruiting	No Results Available	COVID-19	Drug: Therapeutic Anticoagulation	Composite outcome of ICU admission (yes/no), non-invasive positive pressure ventilation (yes/no), invasive mechanical ventilation (yes/no), or all-cause death (yes/no) up to 28 days.|All-cause death|Composite outcome of ICU admission or all-cause death|Major bleeding|Number of participants who received red blood cell transfusion|Number of participants with transfusion of platelets, frozen plasma,…	St. Michael's Hospital, Toronto|University of Vermont Medical Center	All	18 Years and older ¬† (Adult, Older Adult)	Phase 3	462	Other	Interventional	Allocation: Randomized|Intervention Model: Parallel Assignment|Masking: None (Open Label)|Primary Purpose: Treatment	RAPID COVID-COAG	May 11, 2020	2020-11-01	2020-12-01	April 24, 2020		May 15, 2020	St. Michael's Hospital, Toronto, Ontario, Canada		https://ClinicalTrials.gov/show/NCT04362085
0	NCT04372004	Comparison of the Efficacy of Rapid Tests to Identify COVID-19 Infection (CATCh COVID-19)	CATCH COVID-19	Not yet recruiting	No Results Available	COVID-19	Diagnostic Test: diagnostic tests for COVID-19 infection	Compare the efficacy of detection of viral infection using serology and viral-RNA detection kits|Define the temporal trend of antibodies in blood	Texas Cardiac Arrhythmia Research Foundation	All	18 Years to 85 Years ¬† (Adult, Older Adult)	Not Applicable	100	Other	Interventional	Allocation: Non-Randomized|Intervention Model: Parallel Assignment|Masking: None (Open Label)|Primary Purpose: Diagnostic	TCAI_CATCH COVID-19	2020-05-01	2021-05-01	2021-06-01	May 1, 2020		May 8, 2020			https://ClinicalTrials.gov/show/NCT04372004
0	NCT04351620	High-dose Hydroxychloroquine for the Treatment of Ambulatory Patients With Mild COVID-19		Recruiting	No Results Available	COVID-19	Drug: Hydroxychloroquine	Tolerability of high dose HCQ as measured by HCQ dose modification|Tolerability of high dose HCQ as measured by discontinuation of HCQ|Tolerability of High Dose HCQ as measured by Adverse Events|Rate of hospitalization due to COVID-19 as measured by number of patients hospitalized|Time to defervescence as measured in days while on treatment protocol|Resolution of other COVID-19 symptoms measured …	University of Chicago	All	18 Years and older ¬† (Adult, Older Adult)	Phase 1	20	Other	Interventional	Allocation: N/A|Intervention Model: Single Group Assignment|Masking: None (Open Label)|Primary Purpose: Treatment	IRB20-0572	2020-04-01	2020-06-01	2020-06-01	April 17, 2020		April 17, 2020	University of Chicago, Chicago, Illinois, United States		https://ClinicalTrials.gov/show/NCT04351620
1	NCT04433026	BNP, Serum Troponin and D-dimer as Risk Factors in Patients With COVID-19		Not yet recruiting	No Results Available	COVID-19	Diagnostic Test: N terminal pro B type natriuretic peptide (NTproBNP), D-Dimer, and serum Tropinin - I	Measurement of N-terminal pro-B type natriuretic peptide, troponin-I and D-dimer in COVID-19 patients|Cardiac complications in COVID-19 patients associated with more adverse effects	Assiut University	All	Child, Adult, Older Adult		90	Other	Observational	Observational Model: Case-Control|Time Perspective: Retrospective	Cardiac markers in COVID-19	July 1, 2020	July 1, 2021	September 1, 2021	June 16, 2020		June 17, 2020			https://ClinicalTrials.gov/show/NCT04433026
1	NCT04360278	Plasma Collection From Convalescent and/or Immunized Donors for the Treatment of COVID-19		Recruiting	No Results Available	COVID-19		Collection of convalescent plasma	National Institutes of Health Clinical Center (CC)	All	18 Years and older ¬† (Adult, Older Adult)		1500	NIH	Observational	Observational Model: Cohort|Time Perspective: Prospective	200092|20-CC-0092	April 21, 2020	April 14, 2030	April 14, 2030	April 24, 2020		June 11, 2020	National Institutes of Health Clinical Center, Bethesda, Maryland, United States		https://ClinicalTrials.gov/show/NCT04360278
1	NCT04319315	Social Media Effect on Knowledge Dissemination During COVID-19 Virus Outbreak		Recruiting	No Results Available	COVID-19	Other: survey	Number of physicians affected by social media measured by online survey designed to measure the influence of social media on medical practice	Assiut University	All	25 Years to 65 Years ¬† (Adult, Older Adult)		400	Other	Observational	Observational Model: Other|Time Perspective: Prospective	AssiutU-3-2020	March 11, 2020	April 1, 2020	April 16, 2020	March 24, 2020		April 7, 2020	Assiut University Hospitals, Assiut, Egypt		https://ClinicalTrials.gov/show/NCT04319315
0	NCT04363216	Pharmacologic Ascorbic Acid as an Activator of Lymphocyte Signaling for COVID-19 Treatment		Not yet recruiting	No Results Available	COVID-19	Drug: Ascorbic Acid	Clinical Improvement|Patient status upgraded to ICU level [Clinical decline]|Oxygen supplementation|Days with fever|Days to discharge|SAEs	Thomas Jefferson University	All	18 Years and older ¬† (Adult, Older Adult)	Phase 2	66	Other	Interventional	Allocation: Randomized|Intervention Model: Sequential Assignment|Masking: None (Open Label)|Primary Purpose: Treatment	JT#15681	2020-05-01	2021-05-01	2021-05-01	April 27, 2020		May 5, 2020			https://ClinicalTrials.gov/show/NCT04363216
0	NCT04412772	A RCT - Safety & Efficacy of Tocilizumab - Tx of Severe COVID-19: ARCHITECTS	ARCHITECTS	Recruiting	No Results Available	COVID-19	Drug: Tocilizumab|Drug: Placebo	Clinical status (on a 7-point ordinal scale) at day 28|Clinical improvement|Mechanical Ventilation|Oxygenation	Queen's Medical Centre	All	18 Years to 95 Years ¬† (Adult, Older Adult)	Phase 3	300	Other	Interventional	Allocation: Randomized|Intervention Model: Parallel Assignment|Masking: Double (Participant, Investigator)|Primary Purpose: Treatment	RA-2020-019	June 1, 2020	December 31, 2021	December 31, 2021	June 2, 2020		June 2, 2020	Queen's Medical Center, Honolulu, Hawaii, United States		https://ClinicalTrials.gov/show/NCT04412772
1	NCT04403386	Prospective Natural History Study of Smoking, Immune Cell Profiles, Epigenetics and COVID-19		Recruiting	No Results Available	COVID-19		Levels of senescent CD16+CD8+ T cells prior to COVID-19 disease and time to COVID-19 disease morbidity (antibody positvity).	National Institute of Environmental Health Sciences (NIEHS)|National Institutes of Health Clinical Center (CC)	All	30 Years to 55 Years ¬† (Adult)		200	NIH	Observational	Observational Model: Cohort|Time Perspective: Prospective	200108|20-E-0108	June 1, 2020	May 31, 2022	May 31, 2022	May 27, 2020		June 18, 2020	National Institutes of Health Clinical Center, Bethesda, Maryland, United States|NIEHS Clinical Research Unit (CRU), Research Triangle Park, North Carolina, United States		https://ClinicalTrials.gov/show/NCT04403386
0	NCT04446377	A Study of LAM-002A for the Prevention of Progression of COVID-19		Not yet recruiting	No Results Available	COVID-19 Disease	Drug: Apilimod Dimesylate Capsule|Other: Placebo	Viral Load Change|Viral Load AUC|Safety and Tolerability	AI Therapeutics, Inc.|Yale University	All	18 Years and older ¬† (Adult, Older Adult)	Phase 2	142	Industry|Other	Interventional	Allocation: Randomized|Intervention Model: Parallel Assignment|Masking: Quadruple (Participant, Care Provider, Investigator, Outcomes Assessor)|Primary Purpose: Treatment	LAM-002A-CVD-CLN01	June 29, 2020	December 31, 2020	January 31, 2021	June 24, 2020		June 24, 2020	Yale University, New Haven, Connecticut, United States		https://ClinicalTrials.gov/show/NCT04446377
1	NCT04424849	Thorax Computed Tomography Severity Score and Outcome in COVID-19 Patients		Recruiting	No Results Available	COVID-19	Diagnostic Test: CT-Scan	Invasive respiratory support in patients with COVID-19|Mortality in patients with COVID-19	Tepecik Training and Research Hospital	All	18 Years and older ¬† (Adult, Older Adult)		40	Other	Observational	Observational Model: Cohort|Time Perspective: Retrospective	2020-05-04	March 15, 2020	June 15, 2020	July 15, 2020	June 11, 2020		June 11, 2020	Tepecik Training and Research Hospital, Izmir, Izmir, Konak, Turkey		https://ClinicalTrials.gov/show/NCT04424849
1	NCT04347850	A Cohort of Patients With Possible or Confirmed SARS-CoV-2 (COVID-19)	COVIDoth√®que	Recruiting	No Results Available	SARS-CoV-2|COVID-19	Other: blood sample	Number of confirmed COVID-19|Number of severe COVID-19	University Hospital, Montpellier	All	Child, Adult, Older Adult		500	Other	Observational	Observational Model: Cohort|Time Perspective: Prospective	RECHMPL20_0185	February 1, 2020	December 1, 2022	December 30, 2022	April 15, 2020		April 16, 2020	Uh Montpellier, Montpellier, France		https://ClinicalTrials.gov/show/NCT04347850
0	NCT04438057	Evaluating the Efficacy of Convalescent Plasma in Symptomatic Outpatients Infected With COVID-19		Not yet recruiting	No Results Available	COVID-19	Biological: CCP	Time to Resolution of Symptoms|SAEs within 24 hours of plasma infusion|Decrease in Inflammatory Markers|Hospitalization within 28 days	Metro Infectious Disease Consultants	All	18 Years and older ¬† (Adult, Older Adult)	Phase 2	150	Other	Interventional	Allocation: Randomized|Intervention Model: Parallel Assignment|Masking: None (Open Label)|Primary Purpose: Treatment	MIDC-CCP	July 6, 2020	July 6, 2021	July 6, 2021	June 18, 2020		June 22, 2020	Metro Infectious Disease Consultants, Burr Ridge, Illinois, United States		https://ClinicalTrials.gov/show/NCT04438057
0	NCT04334382	Hydroxychloroquine vs. Azithromycin for Outpatients in Utah With COVID-19	HyAzOUT	Recruiting	No Results Available	COVID-19	Drug: Hydroxychloroquine|Drug: Azithromycin	Hospitalization within 14 days of enrollment|Duration of COVID-19-attributable symptoms|Hospital-free days at 28 days|Ventilator-free days at 28 days|ICU-free days at 28 days	Intermountain Health Care, Inc.|University of Utah|Utah Department of Health	All	45 Years and older ¬† (Adult, Older Adult)	Phase 3	1550	Other	Interventional	Allocation: Randomized|Intervention Model: Parallel Assignment|Masking: None (Open Label)|Primary Purpose: Treatment	1051360	April 2, 2020	December 31, 2020	December 31, 2021	April 6, 2020		April 9, 2020	Intermountain Medical Center, Murray, Utah, United States|University of Utah, Salt Lake City, Utah, United States		https://ClinicalTrials.gov/show/NCT04334382
0	NCT04398303	ACT-20 in Patients With Severe COVID-19 Pneumonia		Not yet recruiting	No Results Available	COVID-19 Pneumonia	Biological: ACT-20-MSC|Biological: ACT-20-CM|Biological: Placebo	Mortality at day 30|Ventilated Subjects - Ventilator Free Days|Ventilated Subjects - Improvement in Ventilator Settings|High-Flow O2 Support Subjects - Step-Down O2 Therapy|High Flow O2 Support Subjects - Respiration Rate|Both Ventilated and High-Flow O2 Support Subjects - ICU-Free Days|Both Ventilated and High-Flow O2 Support Subjects - Pulmonary Function Improvement|Both Ventilated and High-Flo…	Aspire Health Science	All	18 Years to 85 Years ¬† (Adult, Older Adult)	Phase 1|Phase 2	70	Other	Interventional	Allocation: Randomized|Intervention Model: Parallel Assignment|Masking: Double (Participant, Investigator)|Primary Purpose: Treatment	AHS 20-03	2020-05-01	2020-10-01	2020-10-01	May 21, 2020		May 21, 2020			https://ClinicalTrials.gov/show/NCT04398303
0	NCT04367662	Study of the Vascular Compartment and Hypercoagulability During Coronavirus Infection COVID-19	COVID'HEMOS	Completed	No Results Available	COVID-19	Procedure: blood sampling	Clinical worsening (yes/no) of the patient during hospitalization|D-DIMERS plasma levels in blood|Fibrin monomers plasma levels in blood|Antithrombin plasma levels in blood|Prothrombin Fragment 1 plasma levels in blood|Prothrombin Fragment 2 plasma levels in blood|Thrombin generation test plasma levels in blood|Microvesicles of platelet plasma levels in blood|Cross-linked platelets plasma levels …	University Hospital, Rouen	All	18 Years and older ¬† (Adult, Older Adult)	Not Applicable	99	Other	Interventional	Allocation: N/A|Intervention Model: Single Group Assignment|Masking: None (Open Label)|Primary Purpose: Other	2020/0104/OB	April 9, 2020	May 14, 2020	May 14, 2020	April 29, 2020		June 9, 2020	Rouen University Hospital, Rouen, France		https://ClinicalTrials.gov/show/NCT04367662
0	NCT04410159	Povidone-Iodine Vs Essential Oil Vs Tap Water Gargling For COVID-19 Patients	GARGLES	Recruiting	No Results Available	COVID-19	Drug: Povidone-Iodine|Drug: Essential oils|Other: Tap water	Early Viral Clearance|Late viral clearance|Symptoms progression|Disease Progression|Disease Progression 2	Universiti Sains Islam Malaysia|Universiti Kebangsaan Malaysia Medical Centre	All	18 Years and older ¬† (Adult, Older Adult)	Phase 2	20	Other	Interventional	Allocation: Randomized|Intervention Model: Parallel Assignment|Masking: None (Open Label)|Primary Purpose: Treatment	USIMalaysia	June 22, 2020	July 15, 2020	August 15, 2020	June 1, 2020		June 25, 2020	Universiti Kebangsaan Malaysia Medical Centre, Bandar Tun Razak, Wilayah Persekutuan Kuala Lumpur, Malaysia		https://ClinicalTrials.gov/show/NCT04410159
0	NCT04393311	Ulinastatin for the Treatment of COVID-19 in Hospitalized Patients		Not yet recruiting	No Results Available	COVID-19	Drug: Ulinastatin|Drug: Placebo	Time to recovery|COVID-19 disease severity scale score on Day 8|COVID-19 disease severity scale score on Day 15|COVID-19 disease severity scale score on Day 22|COVID-19 disease severity scale score on Day 29|Incidence of mortality at Day 29|Incidence of in-hospital mortality|Number of days alive and not on mechanical ventilator or ECMO in the 28 days following first dose|Number of patients with r…	Stanford University	All	18 Years and older ¬† (Adult, Older Adult)	Phase 1|Phase 2	150	Other	Interventional	Allocation: Randomized|Intervention Model: Parallel Assignment|Masking: Double (Participant, Investigator)|Primary Purpose: Treatment	56639	2020-07-01	2021-01-01	2021-01-01	May 19, 2020		June 26, 2020	Stanford University, Stanford, California, United States		https://ClinicalTrials.gov/show/NCT04393311
0	NCT04442191	Convalescent Plasma as a Possible Treatment for COVID-19		Recruiting	No Results Available	COVID-19	Biological: Convalescent plasma|Biological: Placebo	Oxygen supplementation|28-day and in-hospital mortality rate|Number of participants transferred to the Intensive Care Unit (ICU)|Number of participants intubated|Length of hospital stay in days|Type of respiratory support|C-reactive Protein (CRP)|Lymphocyte count|Length or respiratory support required, in days|Lactate dehydrogenase (LDH)|Ferritin|D-Dimer|White Blood Cell (WBC) Count	University of Illinois at Chicago	All	40 Years and older ¬† (Adult, Older Adult)	Phase 2	50	Other	Interventional	Allocation: Randomized|Intervention Model: Parallel Assignment|Masking: Triple (Participant, Investigator, Outcomes Assessor)|Primary Purpose: Treatment	2020-0441	May 5, 2020	May 5, 2021	May 5, 2021	June 22, 2020		June 22, 2020	University of Illinois at Chicago, Chicago, Illinois, United States		https://ClinicalTrials.gov/show/NCT04442191
0	NCT04357990	Kerecis Oral and Nasal Spray for Treating the Symptoms of COVID-19	KONS-COVID-19	Recruiting	No Results Available	COVID-19	Device: Kerecis Oral and Nasal Spray|Other: Placebo	Number of days until complete resolution of symptoms per group|Number of hospital admissions per group|Number of days until a reduction in symptoms per group|Number of adverse events per group	Kerecis Ltd.	All	18 Years and older ¬† (Adult, Older Adult)	Not Applicable	81	Industry	Interventional	Allocation: Randomized|Intervention Model: Parallel Assignment|Masking: Triple (Participant, Investigator, Outcomes Assessor)|Primary Purpose: Treatment	KS-0470	May 1, 2020	2020-07-01	2020-07-01	April 22, 2020		May 6, 2020	National Hospital of Iceland (Landsp√≠tali), Reykjav√≠k, Iceland		https://ClinicalTrials.gov/show/NCT04357990
0	NCT04370223	Ozone Auto-hemotherapy for COVID-19 Pneumonia	COVID-OZONE	Not yet recruiting	No Results Available	COVID-19 Pneumonia	Biological: Ozone auto-hemotherapy	Rate of patients achieving improvement in clinical condition at day 14 after recruitment|Mortality at day 28|Rate of patients achieving improvement in clinical condition at day 28 after recruitment|Rate of patients achieving improvement in clinical condition at day 7 after recruitment|Time to clinical improvement or hospital discharge|Number of ventilator-free days at 28 days|Hospital length of s…	Institut d'Investigaci√≥ Biom√®dica de Girona Dr. Josep Trueta|Clinica Nuestra Senora del Rosario	All	18 Years to 90 Years ¬† (Adult, Older Adult)	Phase 3	208	Other	Interventional	Allocation: Randomized|Intervention Model: Parallel Assignment|Masking: None (Open Label)|Primary Purpose: Treatment	COVID-19 Networking group	May 25, 2020	October 25, 2020	December 25, 2020	April 30, 2020		June 9, 2020	Hospital Universitari Dr Josep Trueta, Girona, Spain|Clinica Nuestra Se√±ora del Rosario, Ibiza, Spain|Hospital Quir√≥n Rey Juan Carlos I, Madrid, Spain|Hospital Universitario 12 de Octubre, Madrid, Spain|Hospital Universitario Infanta Leonor, Madrid, Spain|Hospital Universitario Pr√≠ncipe de Asturias de Alcal√° de Henares, Madrid, Spain|Fundaci√≥ Althaia de Manresa, Manresa, Spain|Hospital Vitha…		https://ClinicalTrials.gov/show/NCT04370223
0	NCT04392414	Hyperimmune Convalescent Plasma in Moderate and Severe COVID-19 Disease		Recruiting	No Results Available	COVID-19	Biological: COVID-19 convalescent hyperimmune plasma|Biological: Non-convalescent fresh frozen plasma (Standard plasma)	The number and proportion of patients with the normal body temperature (‚â§37.2 C) at the day 1, 2, 3, 4, 5, 6, 7 after the start of therapy|Days before mechanical ventilation|Days of need for oxygen therapy|Days of stay in the ICU|Days of hospitalization|Changes of the titer of the SARS-CoV-2 antibodies in the blood plasma of patients|Dynamics of the cytokine profile|Incidence of the cytokine st…	Federal Research Clinical Center of Federal Medical & Biological Agency, Russia	All	18 Years to 75 Years ¬† (Adult, Older Adult)	Phase 2	60	Other	Interventional	Allocation: Randomized|Intervention Model: Parallel Assignment|Masking: None (Open Label)|Primary Purpose: Treatment	CovPlas-Covid19	May 1, 2020	August 1, 2020	September 15, 2020	May 18, 2020		June 4, 2020	Federal Research Clinical Center of Federal Medical & Biological Agency, Moscow, Russian Federation		https://ClinicalTrials.gov/show/NCT04392414
0	NCT04368013	Host-pathogen Interactions, Immune Response, and Clinical Prognosis at COVID-19 - the CoVUm Trial	CoVUm	Not yet recruiting	No Results Available	COVID-19	Procedure: Extended sampling and procedures	Mortality	Johan Normark|Ume√• University|V√§sterbotten County Council	All	15 Years to 100 Years ¬† (Child, Adult, Older Adult)	Not Applicable	400	Other	Interventional	Allocation: N/A|Intervention Model: Single Group Assignment|Masking: None (Open Label)|Primary Purpose: Screening	CoVUm	April 28, 2020	April 14, 2026	April 14, 2026	April 29, 2020		April 29, 2020	Incectious Diseases Clinic, Ume√•, V√§sterbotten, Sweden		https://ClinicalTrials.gov/show/NCT04368013
1	NCT04358211	Expanded Access to Convalescent Plasma to Treat and Prevent Pulmonary Complications Associated With COVID-19		Available	No Results Available	COVID-19	Biological: Biological: COVID-19 convalescent plasma		Nakhle Saba, MD|Tulane University	All	18 Years and older ¬† (Adult, Older Adult)			Other	Expanded Access:Intermediate-size Population|Treatment IND/Protocol		2020-595				April 24, 2020		April 24, 2020	Tulane Medical Center, New Orleans, Louisiana, United States		https://ClinicalTrials.gov/show/NCT04358211
0	NCT04391127	Hydroxychloroquine and Ivermectin for the Treatment of COVID-19 Infection		Recruiting	No Results Available	COVID-19	Drug: Hydroxychloroquine|Drug: Ivermectin|Drug: Placebo	Mean days of hospital stay|Rate of Respiratory deterioration, requirement of invasive mechanical ventilation or dead|Mean of oxygenation index delta|Mean time to viral PCR negativization	Centenario Hospital Miguel Hidalgo	All	16 Years to 90 Years ¬† (Child, Adult, Older Adult)	Phase 3	200	Other	Interventional	Allocation: Randomized|Intervention Model: Parallel Assignment|Masking: Double (Participant, Care Provider)|Primary Purpose: Treatment	2020-A-09	May 4, 2020	August 30, 2020	September 30, 2020	May 18, 2020		June 12, 2020	Jose Manuel Arreola Guerra, Aguascalientes, Mexico		https://ClinicalTrials.gov/show/NCT04391127
0	NCT04354597	Hydroxychloroquine and Azithromycin as Prophylaxis for Healthcare Workers Dealing With COVID19 Patients	MOPHYDA	Not yet recruiting	No Results Available	COVID-19	Drug: HCQ & AZ	Effect of HCQ and AZ in preventing infection with COVID-19 among healthcare workers working with COVID-19 patients|Safety of HCQ and AZ|Oxygen requirement|ICU admission|Mortality rate	King Hussein Cancer Center	All	25 Years to 70 Years ¬† (Adult, Older Adult)	Not Applicable	200	Other	Interventional	Allocation: Randomized|Intervention Model: Parallel Assignment|Masking: None (Open Label)|Primary Purpose: Prevention	20 KHCC 67	May 1, 2020	August 15, 2020	October 15, 2020	April 21, 2020		May 5, 2020	King Hussein Cancer Center, Amman, Jordan		https://ClinicalTrials.gov/show/NCT04354597
1	NCT04389645	Interferon Gamma Induced Protein 10 (IP-10) in a Clinical Decision Support Protocol in COVID-19 Patients		Completed	No Results Available	COVID-19	Diagnostic Test: IP-10 in CDS protocol	IP-10 levels	MeMed Diagnostics Ltd.	All	18 Years and older ¬† (Adult, Older Adult)		52	Industry	Observational		MM-5000-BV	April 7, 2020	May 12, 2020	May 12, 2020	May 15, 2020		May 15, 2020	Rabin Medical Center, Petach Tikva, Israel		https://ClinicalTrials.gov/show/NCT04389645
0	NCT04335136	Recombinant Human Angiotensin-converting Enzyme 2 (rhACE2) as a Treatment for Patients With COVID-19	APN01-COVID-19	Recruiting	No Results Available	COVID-19	Drug: RhACE2 APN01|Drug: Physiological saline solution	Cause of death or invasive mechanical ventilation|LDH level|Mortality|VFD|Time to death	Apeiron Biologics	All	18 Years to 80 Years ¬† (Adult, Older Adult)	Phase 2	200	Industry	Interventional	Allocation: Randomized|Intervention Model: Parallel Assignment|Masking: Double (Participant, Investigator)|Primary Purpose: Treatment	APN01-01-COVID19	April 30, 2020	2020-09-01	2020-11-01	April 6, 2020		June 16, 2020	Medizinische Universit√§t Innsbruck, Innsbruck, Austria|Kaiser Franz Josef Spital, 4. Medizinische Abteilung mit Infektions- und Tropenmedizin, Wien, Austria|Medizinische Universit√§t Wien, Wien, Austria|The National University Hospital, Rigshospitalet, Copenhagen, Denmark|Herlev Gentofte Hospital, Herlev, Denmark|Nordsj√¶llands Hospital, Hiller√∏d, Denmark|Hvidovre Hospital, Hvidovre, Denmark|Un…		https://ClinicalTrials.gov/show/NCT04335136
0	NCT04331366	Bidirectional Oxygenation Valve in the Management of Pulmonary Complications of COVID-19	GO2 PEEP	Recruiting	No Results Available	COVID-19	Device: GO2 PEEP MOUTHPIECE	Change in Oxygen Saturation by Pulse Oximetry|Change in Respiratory Rate|Change in Heart Rate|Change in Blood Pressure|Change in Subjective Work of Breathing|Change in Partial Pressure of Oxygen (PaO2)|Change in Partial Pressure of Carbon Dioxide (PaCO2)|Change in pH|Change in Bicarbonate (HCO3)|Change in Oxygen Saturation (O2Sat) by Arterial Blood Gas Test	Emory University	All	18 Years and older ¬† (Adult, Older Adult)	Not Applicable	5	Other	Interventional	Allocation: N/A|Intervention Model: Single Group Assignment|Masking: None (Open Label)|Primary Purpose: Supportive Care	STUDY00000381	April 8, 2020	2020-08-01	2020-08-01	April 2, 2020		June 19, 2020	Emory University Hospital, Atlanta, Georgia, United States|Emory St. Joseph's Hospital, Atlanta, Georgia, United States		https://ClinicalTrials.gov/show/NCT04331366
0	NCT04362189	Efficacy and Safety Study of Allogeneic HB-adMSCs for the Treatment of COVID-19		Not yet recruiting	No Results Available	COVID-19	Drug: HB-adMSC|Drug: Placebo	D-dimer|Interleukin-6|C Reactive protein|Oxygenation|PCR test SARS-CoV-2|EKG qt interval|Leukocyte differential|TNF alpha|Glucose|Calcium|Albumin|Total protein|Sodium|Total carbon dioxide|Potassium|Chloride|BUN|Creatinine|Alkaline phosphatase|Alanine aminotransferase|Total bilirubin|White blood cells|Red blood cells|Hemoglobin|Hematocrit|Mean corpuscular volume|Mean corpuscular hemoglobin|Mean co…	Hope Biosciences|Advanced Diagnostics Healthcare|Hope Biosciences Stem Cell Research Foundation	All	Child, Adult, Older Adult	Phase 2	100	Industry|Other	Interventional	Allocation: Randomized|Intervention Model: Parallel Assignment|Masking: Quadruple (Participant, Care Provider, Investigator, Outcomes Assessor)|Primary Purpose: Treatment	Allogeneic Treatment COVID-19	May 15, 2020	October 31, 2020	October 31, 2020	April 24, 2020		May 22, 2020	River Oaks Hospital and Clinics, Houston, Texas, United States		https://ClinicalTrials.gov/show/NCT04362189
0	NCT04330690	Treatments for COVID-19: Canadian Arm of the SOLIDARITY Trial	CATCO	Recruiting	No Results Available	COVID-19	Drug: Lopinavir/ritonavir|Drug: Hydroxychloroquine|Drug: remdesivir	Efficacy of Interventions as assessed by all-cause mortality|Time to improvement of one category from admission|Subject clinical status|Change in Subject clinical status|Oxygen free days|Incidence of oxygen use|Duration of oxygen use|Incidence of new mechanical ventilation|Duration of mechanical ventilation|Duration of hospitalization|Mortality|Cumulative Incidence of Grade 3 and 4 Adverse Events…	Sunnybrook Health Sciences Centre|AbbVie|Apotex Inc.	All	18 Years and older ¬† (Adult, Older Adult)	Phase 2	2900	Other|Industry	Interventional	Allocation: Randomized|Intervention Model: Parallel Assignment|Masking: None (Open Label)|Primary Purpose: Treatment	2114	March 18, 2020	March 18, 2022	May 18, 2022	April 1, 2020		June 24, 2020	Peter Lougheed Centre, Calgary, Alberta, Canada|Foothills Medical Centre, Calgary, Alberta, Canada|Rockyview General Hospital, Calgary, Alberta, Canada|South Health Campus, Calgary, Alberta, Canada|Royal Alexandra Hospital, Edmonton, Alberta, Canada|University of Alberta Hopsital, Edmonton, Alberta, Canada|Vancouver General Hospital, Vancouver Coastal Health, Univeristy of British Columbia, Vanco…		https://ClinicalTrials.gov/show/NCT04330690
0	NCT04456452	Study of Ampion for the Treatment of Adult COVID-19 Patients Requiring Oxygen Supplementation		Not yet recruiting	No Results Available	COVID-19	Biological: Ampion|Other: Standard of Care	Incidence and severity of adverse events	Ampio Pharmaceuticals. Inc.	All	18 Years to 89 Years ¬† (Adult, Older Adult)	Phase 1	10	Industry	Interventional	Allocation: Randomized|Intervention Model: Parallel Assignment|Masking: Single (Outcomes Assessor)|Primary Purpose: Treatment	AP-016	July 10, 2020	August 1, 2020	November 1, 2020	July 2, 2020		July 2, 2020	Research Site, Colorado Springs, Colorado, United States		https://ClinicalTrials.gov/show/NCT04456452
0	NCT04370236	XPro1595 for the Treatment of Pulmonary Complications From COVID-19		Not yet recruiting	No Results Available	COVID-19	Drug: XPro1595|Drug: Placebo	Proportion of participants with disease progression from randomization to 28 days post-randomization|Proportion of participants with all-cause mortality|Proportion of participants who transfer to ICU level care by Day 28 (ICU level care is defined as a hospital setting where patient to nurse ratio is < 4);|Proportion of participants with a new onset of neurologic disease (requiring medical interv…	Inmune Bio, Inc.	All	18 Years and older ¬† (Adult, Older Adult)	Phase 2|Phase 3	366	Industry	Interventional	Allocation: Randomized|Intervention Model: Parallel Assignment|Masking: Quadruple (Participant, Care Provider, Investigator, Outcomes Assessor)|Primary Purpose: Treatment	XPro1595-COVID-19	2020-07-01	2021-02-01	2021-02-01	April 30, 2020		June 2, 2020			https://ClinicalTrials.gov/show/NCT04370236
0	NCT04359511	Efficacy and Safety of Corticosteroids in Oxygen-dependent Patients With COVID-19 Pneumonia	CORTICOVIDHUGO	Not yet recruiting	No Results Available	COVID-19	Drug: Prednisone|Drug: Hydrocortisone	Clinical improvement defined by the improvement of 2 points on a 7-category ordinal scale, at 14 days.|Proportion of patients free of oxygen at day 14 and 28|Proportion of patients discharged alive from hospital at day 14 and 28|Time to discharge for patients alive|Proportion of patients that were hospitalized to ICU or who died at day 14 and 28|14 and 28 day mortality rate|The time until weaning…	University Hospital, Tours	All	18 Years and older ¬† (Adult, Older Adult)	Phase 3	210	Other	Interventional	Allocation: Randomized|Intervention Model: Parallel Assignment|Masking: Single (Outcomes Assessor)|Primary Purpose: Treatment	CORTI-COVID-19-HUGO|DR200136	2020-06-01	2020-12-01	2020-12-01	April 24, 2020		June 4, 2020			https://ClinicalTrials.gov/show/NCT04359511
0	NCT04396106	Safety and Efficacy of AT-527 in Subjects With Moderate Coronavirus Disease (COVID-19)		Not yet recruiting	No Results Available	COVID-19	Drug: AT-527|Other: Placebo	Proportions (active vs. placebo) of subjects who progress to respiratory failure|Proportions (active vs. placebo) of subjects experiencing treatment-emergent adverse events|Time to clinical recovery	Atea Pharmaceuticals, Inc.	All	45 Years to 80 Years ¬† (Adult, Older Adult)	Phase 2	180	Industry	Interventional	Allocation: Randomized|Intervention Model: Parallel Assignment|Masking: Triple (Participant, Care Provider, Investigator)|Primary Purpose: Treatment	AT-03A-001	2020-05-01	2020-07-01	2020-08-01	May 20, 2020		May 20, 2020	Atea Study Site, Sacramento, California, United States|Atea Study Site, San Diego, California, United States|Atea Study Site, Chicago, Illinois, United States|Atea Study Site, Baltimore, Maryland, United States|Atea Study Site, Boston, Massachusetts, United States|Atea Study Site, Saint Louis, Missouri, United States|Atea Study Site, Cincinnati, Ohio, United States|Atea Study Site, Cleveland, Ohi…		https://ClinicalTrials.gov/show/NCT04396106
0	NCT04331795	Tocilizumab to Prevent Clinical Decompensation in Hospitalized, Non-critically Ill Patients With COVID-19 Pneumonitis	COVIDOSE	Completed	No Results Available	COVID-19	Drug: Tocilizumab	Clinical response|Biochemical response|Overall survival|Survival to hospital discharge|Progression of COVID-19 pneumonitis|Rate of non-elective mechanical ventilation|Duration of mechanical ventilation|Time to mechanical ventilation|Rate of vasopressor/inotrope utilization|Duration of vasopressor/inotrope utilization|Time to vasopressor or inotropic utilization|Number of ICU days|Duration of Incr…	University of Chicago	All	18 Years and older ¬† (Adult, Older Adult)	Phase 2	32	Other	Interventional	Allocation: Non-Randomized|Intervention Model: Single Group Assignment|Masking: None (Open Label)|Primary Purpose: Treatment	IRB20-0515	April 4, 2020	June 5, 2020	June 5, 2020	April 2, 2020		June 9, 2020	University of Chicago Medicine, Chicago, Illinois, United States		https://ClinicalTrials.gov/show/NCT04331795
0	NCT04405843	Efficacy of Ivermectin in Adult Patients With Early Stages of COVID-19		Not yet recruiting	No Results Available	COVID-19	Drug: Ivermectin Oral Product|Drug: Placebo	Time to event|Clinical condition on day 2|Clinical condition on day 5|Clinical condition on day 8|Clinical condition on day 11|Clinical condition on day 15|Clinical condition on day 21|Proportion of subjects with additional care|Proportion of subjects who die|Duration of additional care|Adverse events|Proportion of subjects who discontinue intervention	Centro de Estudios en Infectog√≠a Pediatrica	All	18 Years and older ¬† (Adult, Older Adult)	Phase 2|Phase 3	400	Other	Interventional	Allocation: Randomized|Intervention Model: Parallel Assignment|Masking: Quadruple (Participant, Care Provider, Investigator, Outcomes Assessor)|Primary Purpose: Treatment	ScDi823	2020-06-01	2020-10-01	November 1, 2020	May 28, 2020		May 28, 2020			https://ClinicalTrials.gov/show/NCT04405843
0	NCT04333225	Hydroxychloroquine in the Prevention of COVID-19 Infection in Healthcare Workers		Active, not recruiting	No Results Available	COVID-19	Drug: Hydroxychloroquine	Rate of COVID-19 positive conversion|Time-to-first clinical event	Baylor Research Institute	All	18 Years to 75 Years ¬† (Adult, Older Adult)	Phase 2	228	Other	Interventional	Allocation: Non-Randomized|Intervention Model: Parallel Assignment|Masking: None (Open Label)|Primary Purpose: Prevention	020-132	April 3, 2020	July 30, 2020	July 30, 2020	April 3, 2020		May 5, 2020	Baylor University Medical Center, Dallas, Texas, United States		https://ClinicalTrials.gov/show/NCT04333225
0	NCT04351724	Austrian CoronaVirus Adaptive Clinical Trial (COVID-19)	ACOVACT	Recruiting	No Results Available	COVID-19	Drug: Chloroquine or Hydroxychloroquine|Drug: Lopinavir/Ritonavir|Other: Best standard of care|Drug: Rivaroxaban|Drug: Thromboprophylaxis|Drug: Candesartan|Drug: non-RAS blocking antihypertensives|Drug: Clazakizumab|Drug: placebo for clazakizumab	sustained improvement (>48h) of one point on the WHO Scale|Time to improvement on WHO Scale|Mean change in the ranking on an ordinal scale from baseline|time to discharge or a National Early Warning Score (NEWS) ‚â§2 (maintained for 24h), whichever occurs first|change from baseline in National Early Warning Score (NEWS)|Oxygenation free days|Incidence of new oxygen use during the trial|duration o…	Medical University of Vienna|Kaiser Franz Josef Hospital|SMZ-Ost Donauspital|Otto Wagner Hospital|Hospital Hietzing|Wilhelminenspital Vienna|Medical University Innsbruck	All	18 Years to 99 Years ¬† (Adult, Older Adult)	Phase 2|Phase 3	500	Other	Interventional	Allocation: Randomized|Intervention Model: Parallel Assignment|Masking: None (Open Label)|Primary Purpose: Treatment	ACOVACT	April 16, 2020	December 1, 2020	December 31, 2020	April 17, 2020		April 24, 2020	Medical University of Innsbruck, Innsbruck, Tirol, Austria|Medical University of Vienna, Vienna, Austria|Wilhelminenspital, Vienna, Austria|SMZ S√ºd Kaiser Franz Josef Spital, Vienna, Austria|KH Hietzing, Vienna, Austria|SMZ Baumgartner H√∂he Otto Wagner Spital, Vienna, Austria|SMZ Ost Donauspital, Vienna, Austria		https://ClinicalTrials.gov/show/NCT04351724
0	NCT04429867	Hydroxychloroquine Use in Hospitalized Patients With COVID-19: Impact on Progression to Severe or Critical Disease		Active, not recruiting	No Results Available	COVID-19	Drug: Hydroxychloroquine|Drug: Placebo	Impact of hydroxychloroquine in hospitalized patients with COVID-19 and risk factors for severe/critical disease.|Hospital length of stay|30-Day Mortality|Resolution of Symptoms|Incidence of QTc >500ms after initiation of therapy|Incidence of discontinuation of therapy	WellStar Health System	All	18 Years and older ¬† (Adult, Older Adult)	Phase 4	700	Other	Interventional	Allocation: Randomized|Intervention Model: Parallel Assignment|Masking: Double (Participant, Investigator)|Primary Purpose: Treatment	1604885	May 7, 2020	December 7, 2020	December 7, 2020	June 12, 2020		June 16, 2020	Wellstar Kennestone Hospital, Marietta, Georgia, United States		https://ClinicalTrials.gov/show/NCT04429867
0	NCT04344444	Treatment in Patients With Suspected or Confirmed COVID-19 With Early Moderate or Severe Disease	RCT	Recruiting	No Results Available	COVID-19	Drug: Hydroxychloroquine|Drug: Azithromycin	Most severe outcome	LCMC Health	All	18 Years to 100 Years ¬† (Adult, Older Adult)	Phase 3	600	Other	Interventional	Allocation: Randomized|Intervention Model: Parallel Assignment|Masking: None (Open Label)|Primary Purpose: Treatment	COVID 2020-001	April 10, 2020	April 10, 2021	December 10, 2021	April 14, 2020		April 14, 2020	University Medical Center New Orleans, New Orleans, Louisiana, United States		https://ClinicalTrials.gov/show/NCT04344444
0	NCT04425772	A Clinical Trial for Azvudine in the Treatment of Novel Coronavirus Pneumonia (COVID-19Ôºâ		Not yet recruiting	No Results Available	COVID-19	Drug: FNC+Standard of Care|Drug: FNC dummy tablet+Standard of Care	Change (reduction) in viral load from baseline|proportion of subjects change from mild or moderate type to severe type|proportion of subjects change from severe type to critical type|novel coronavirus nucleic acid conversion rate|Novel coronavirus nucleic acid negative conversion time|The time and proportion of improvement in pulmonary imaging|Time and proportion of temperature return to normal|t…	HeNan Sincere Biotech Co., Ltd	All	18 Years to 99 Years ¬† (Adult, Older Adult)	Not Applicable	342	Industry	Interventional	Allocation: Randomized|Intervention Model: Parallel Assignment|Masking: Quadruple (Participant, Care Provider, Investigator, Outcomes Assessor)|Primary Purpose: Treatment	FNC-Hope4	June 12, 2020	August 12, 2020	August 12, 2020	June 11, 2020		June 11, 2020			https://ClinicalTrials.gov/show/NCT04425772
0	NCT04359264	Direct Income SupporT and Advice Negating Spread of Epidemic COVID-19: a Randomized Controlled Trial	DISTANSE COVID	Active, not recruiting	No Results Available	COVID-19	Other: Cash transfer	Symptoms consisent with COVID-19|Number of close contacts|Number of participants with positive test for COVID-19|Self-reported health based on the single question: "In general, would you say your health is.."|Ability to make ends meet based on the single question: "At the end of the month, are you able to make ends meet?"	St. Michael's Hospital, Toronto	All	18 Years and older ¬† (Adult, Older Adult)	Not Applicable	392	Other	Interventional	Allocation: Randomized|Intervention Model: Parallel Assignment|Masking: Double (Investigator, Outcomes Assessor)|Primary Purpose: Prevention	20-081	April 20, 2020	May 29, 2020	June 30, 2020	April 24, 2020		May 27, 2020	Municipality of Assiginack Family Health Team, Assiginack, Ontario, Canada|St Michael's Hospital Academic Family Health Team, Toronto, Ontario, Canada		https://ClinicalTrials.gov/show/NCT04359264
0	NCT04377659	Tocilizumab for Prevention of Respiratory Failure in Patients With Severe COVID-19 Infection		Recruiting	No Results Available	COVID-19	Drug: Tocilizumab	Progression of respiratory failure or death	Memorial Sloan Kettering Cancer Center	All	18 Years and older ¬† (Adult, Older Adult)	Phase 2	40	Other	Interventional	Allocation: Randomized|Intervention Model: Parallel Assignment|Masking: None (Open Label)|Primary Purpose: Treatment	20-185	May 1, 2020	May 1, 2021	May 1, 2021	May 6, 2020		May 29, 2020	Memorial Sloan Kettering Cancer Center, New York, New York, United States		https://ClinicalTrials.gov/show/NCT04377659
0	NCT04344080	Effect of CytoSorb Adsorber on Hemodynamic and Immunological Parameters in Critical Ill Patients With COVID-19	CYTOCOV-19	Recruiting	No Results Available	COVID-19	Device: CytoSorb-Therapy	Percentage of patients with a significant stabilization of hemodynamics for at least 24 hours|Change in organ dysfunction|Lactate clearance|Renal replacement therapy|Extracorporeal Membrane Oxygenation|ICU length of stay|Time on mechanical ventilation|Cumulative catecholamine dose|Overall and ICU mortality|Change of plasma Interleukin-6 (IL6) level|Change of plasma Interleukin-10 (IL10) level|Cha…	Universit√§tsklinikum Hamburg-Eppendorf	All	18 Years to 90 Years ¬† (Adult, Older Adult)	Not Applicable	24	Other	Interventional	Allocation: Randomized|Intervention Model: Parallel Assignment|Masking: None (Open Label)|Primary Purpose: Treatment	CYTOCOV-19|U1111-1250-2078|DRKS00021199	April 1, 2020	2020-12-01	2021-02-01	April 14, 2020		April 14, 2020	University Medical Center Hamburg-Eppendorf, Hamburg, Germany		https://ClinicalTrials.gov/show/NCT04344080
0	NCT04374903	Hydroxychloroquine in Combination With Azithromycin or Sirolimus for Treating COVID-19 Patients	COVID19-HOPE	Not yet recruiting	No Results Available	COVID-19 Patients	Drug: HCQ & AZ vs HCQ+SIR	Time to Clinical improvement (TTCI)|Clinical failure defined as death or need for Intubation and mechanical ventilation|Adverse effects|QT interval prolongation|Failure to continue assigned therapy|Time to viral clearance	King Hussein Cancer Center	All	18 Years and older ¬† (Adult, Older Adult)	Not Applicable	58	Other	Interventional	Allocation: Randomized|Intervention Model: Parallel Assignment|Masking: None (Open Label)|Primary Purpose: Treatment	20 KHCC 74	May 1, 2020	August 1, 2020	September 1, 2020	May 5, 2020		May 5, 2020	King Hussein Cancer Center, Amman, Jordan		https://ClinicalTrials.gov/show/NCT04374903
1	NCT04380779	Prevalence of Severe Bleeding in COVID-19 Patients Treated With Higher Than Recommended Thromboprophylaxis Doses	BLEEDING	Recruiting	No Results Available	COVID-19		Bleeding events and complications	Manuel Monreal|Foundation for the study of VTE diseases. (FUENTE)	All	Child, Adult, Older Adult		5000	Other	Observational	Observational Model: Other|Time Perspective: Retrospective	BLEEDING042020	April 13, 2020	April 13, 2025	June 13, 2025	May 8, 2020		May 8, 2020	Manuel Monreal, Badalona, Barcelona, Spain		https://ClinicalTrials.gov/show/NCT04380779
0	NCT04352465	Efficacy and Safety of MTX-loaded Nanoparticles to Treat Severe COVID-19 Patients		Not yet recruiting	No Results Available	COVID-19	Drug: Methotrexate	Change in clinical conditions|Change of Clinical symptoms - respiratory rate|Hypoxia|Changes of blood oxygen|Inflammatory parameters|Evolution of Acute Respiratory Syndrome|Hospital discharge|ICU discharge|Rate of mortality	Azidus Brasil|InCor Heart Institute|Hospital Santa Marcelina|PREVENT SENIOR PRIVATE OPERADORA DE SA√öDE LTDA	All	18 Years and older ¬† (Adult, Older Adult)	Phase 1|Phase 2	42	Industry|Other	Interventional	Allocation: Non-Randomized|Intervention Model: Sequential Assignment|Masking: None (Open Label)|Primary Purpose: Treatment	LDE-MTX_COVID19	May 1, 2020	June 30, 2020	November 30, 2020	April 20, 2020		April 29, 2020	Prevent Senior Private Operadora de Sa√∫de LTDA., S√£o Paulo, Brazil		https://ClinicalTrials.gov/show/NCT04352465
1	NCT04348448	Observational Study, Use of Canakinumab Administered Subcutaneously in the Treatment COVID-19 Pneumonia		Not yet recruiting	No Results Available	COVID-19	Drug: Canakinumab 150 MG/ML [Ilaris]	intensive care treatment|ICU stay times|% died after 1 month after treatment|hospitalization|adverse event	AUSL Romagna Rimini	All	18 Years to 100 Years ¬† (Adult, Older Adult)		100	Other	Observational	Observational Model: Cohort|Time Perspective: Prospective	CANASCOV	2020-04-01	2020-07-01	2020-09-01	April 16, 2020		April 16, 2020			https://ClinicalTrials.gov/show/NCT04348448
0	NCT04427501	A Study of LY3819253 (LY-CoV555) in Participants With Early Mild to Moderate COVID-19 Illness	BLAZE-1	Recruiting	No Results Available	COVID-19	Drug: LY3819253|Drug: Placebo	Change from Baseline to Day 11 in Severe Acute Respiratory Syndrome Coronavirus 2 (SARS-Cov-2) Viral Load|Change from Baseline to Day 11 in SARS-CoV-2 Viral Load Among Participants Enrolled with Recent Symptoms Prior to Randomization|Pharmacokinetics (PK): Mean Concentration of LY3819253|Percentage of Participants Who Experience COVID-Related Hospitalization, COVID-Related Emergency Room (ER) Vis…	Eli Lilly and Company|AbCellera Biologics Inc.	All	18 Years and older ¬† (Adult, Older Adult)	Phase 2	400	Industry|Other	Interventional	Allocation: Randomized|Intervention Model: Sequential Assignment|Masking: Double (Participant, Investigator)|Primary Purpose: Treatment	17947|J2W-MC-PYAB	June 13, 2020	September 15, 2020	September 15, 2020	June 11, 2020		July 1, 2020	Long Beach Clinical Trials LLC, Long Beach, California, United States|Cedars Sinai Medical Center, Los Angeles, California, United States|Stanford University, Palo Alto, California, United States|Zion Medical Center, San Diego, California, United States|Kaiser Permanente - San Diego Medical Center, San Diego, California, United States|Georgetown University School of Medicine, Washington, District…		https://ClinicalTrials.gov/show/NCT04427501
1	NCT04432961	Natural Language Processing (NLP) Analysis of Free Text Notes to Investigate Coronavirus (COVID-19)		Not yet recruiting	No Results Available	COVID-19		research database of EHR records from COVID-19 patients processed using NLP tools for named entity recognition and linking adapted to CUH EMR data to identify variables of interest|A set of annotation guidelines to produce human-expert (gold) labelled data for a subset of the EHR|A comparison of the NLP output to terms in the structured problem list to identify missing terms in the structured pro…	Cambridge University Hospitals NHS Foundation Trust|University of Cambridge	All	18 Years to 100 Years ¬† (Adult, Older Adult)		200	Other	Observational	Observational Model: Case-Only|Time Perspective: Retrospective	A095625	2020-07-01	2020-09-01	2021-07-01	June 16, 2020		June 16, 2020			https://ClinicalTrials.gov/show/NCT04432961
1	NCT04391920	Registry of CytoSorb Therapy in COVID-19 ICU Patients	CTC REGISTRY	Not yet recruiting	No Results Available	COVID-19	Device: CytoSorb 300 mL device	ICU mortality|Duration of ECMO after start of CytoSorb|Duration of mechanical ventilatory support after start of CytoSorb|Duration of pharmacologic hemodynamic support after start of CytoSorb|Change in serum concentrations of inflammatory biomarkers after start of CytoSorb	CytoSorbents, Inc	All	18 Years and older ¬† (Adult, Older Adult)		1000	Industry	Observational	Observational Model: Cohort|Time Perspective: Prospective	2020-001|FDA EUA	2020-05-01	2021-05-01	2021-08-01	May 18, 2020		May 18, 2020			https://ClinicalTrials.gov/show/NCT04391920
0	NCT04427566	Low Dose Whole Lung Radiation Therapy for Patients With COVID-19 and Respiratory Compromise	VENTED	Recruiting	No Results Available	COVID-19	Radiation: Radiation therapy	Mortality rate of subjects treated with whole lung low-dose radiation|Survival rate of subjects treated with whole lung low-dose radiation|Change in number of Intensive care unit days|Change in number of days using supplemental oxygen|Change in oxygenation index/oxygen saturation index for 14 days post treatment or until extubated|Quantitation of Lung Involvement using Chest CT|Quantitation of Lu…	Ohio State University Comprehensive Cancer Center	All	18 Years and older ¬† (Adult, Older Adult)	Phase 2	24	Other	Interventional	Allocation: N/A|Intervention Model: Single Group Assignment|Masking: None (Open Label)|Primary Purpose: Treatment	VENTED	2020-06-01	December 31, 2021	December 31, 2021	June 11, 2020		July 2, 2020	Arthur G. James Cancer Hospital and Solove Research Institute at Ohio State University Medical Center, Columbus, Ohio, United States		https://ClinicalTrials.gov/show/NCT04427566
0	NCT04432766	A Phase 1 Study to Assess BAT2020 in Hospitalized Patients Infected With SARS-CoV-2 (COVID-19)		Not yet recruiting	No Results Available	COVID-19	Drug: BAT2020	Incidence of adverse events (AEs)|Duration of survival and free of respiratory failure|Percentage of patients reporting each severity rating on an 8-point ordinal scale|Change in National Early Warning Score (NEWS) from baseline|Frequency of respiratory progression|Number of participants with treatment-related adverse events as assessed by oropharyngeal swabs, nasopharyneal and blood samples for …	Bio-Thera Solutions	All	Child, Adult, Older Adult	Phase 1	174	Industry	Interventional	Allocation: Randomized|Intervention Model: Parallel Assignment|Masking: Double (Participant, Investigator)|Primary Purpose: Treatment	BAT2020-001-CR	July 20, 2020	October 3, 2020	January 18, 2021	June 16, 2020		June 16, 2020			https://ClinicalTrials.gov/show/NCT04432766
0	NCT04429711	Ivermectin vs. Placebo for the Treatment of Patients With Mild to Moderate COVID-19		Recruiting	No Results Available	COVID-19	Drug: Ivermectin Oral Product	Viral clearance at day 6|Viral shedding duration|Symptoms clearance time	Sheba Medical Center	All	18 Years to 80 Years ¬† (Adult, Older Adult)	Not Applicable	100	Other	Interventional	Allocation: Randomized|Intervention Model: Parallel Assignment|Masking: Quadruple (Participant, Care Provider, Investigator, Outcomes Assessor)|Primary Purpose: Treatment	SHEBA-20-7156-ES-CTIL	May 12, 2020	September 30, 2020	October 31, 2020	June 12, 2020		June 16, 2020	Sheba Medical Center, Ramat-Gan, Israel		https://ClinicalTrials.gov/show/NCT04429711
1	NCT04365634	A Single-center Retrospective Study to Find Prediction Factors Related to Mortality of COVID-19 Patients.		Completed	No Results Available	COVID-19		Find the prediction factors associated with hospitalized death of patients with COVID-19 by univariate and multivariate analysis|Demographics and clinical characteristics|Laboratory parameters and radiography image features|Treatment, complications and clinical outcomes	Tongji Hospital	All	Child, Adult, Older Adult		306	Other	Observational	Observational Model: Case-Control|Time Perspective: Retrospective	TJ20200202	February 2, 2020	March 15, 2020	April 1, 2020	April 28, 2020		April 28, 2020	Tongji Hospital, Wuhan, Hubei, China		https://ClinicalTrials.gov/show/NCT04365634
1	NCT04400461	Short-term Physical Function Outcomes in Severe COVID-19 Patients Admitted to ICU for Invasive Mechanical Ventilation		Recruiting	No Results Available	COVID-19	Other: Data collection and clinical testing of subjects	Medical Research Council sum score (MRC- SS).|The Functional Status Score for the ICU (FSS-ICU)|Age|Sex|Body Mass Index|Baseline mobility|APACHE II score|Length of stay in ICU|Number of days on mechanical ventilation|Polyneuropathy diagnosis|Number of days on Neuromuscular Blockers|Episodes of prone positioning|Length of stay in hospital|Continuation of care	Fundacion para la Investigacion Biomedica del Hospital Universitario Ramon y Cajal	All	18 Years to 80 Years ¬† (Adult, Older Adult)		50	Other	Observational	Observational Model: Cohort|Time Perspective: Cross-Sectional	165/20	May 15, 2020	September 30, 2020	November 15, 2020	May 22, 2020		May 22, 2020	Medical ICU. Hospital Universitario Ram√≥n y Cajal, Madrid, Spain|Surgical ICU. Hospital Universitario Ram√≥n y Cajal, Madrid, Spain		https://ClinicalTrials.gov/show/NCT04400461
0	NCT04385849	Study of the Safety of Therapeutic Treatment With an Immunomodulatory Agent (N-803) in Adults With COVID-19		Not yet recruiting	No Results Available	COVID-19	Biological: N-803|Other: Saline	Preliminary safety and efficacy evaluation of N-803 by adverse event (AE) incidence|Preliminary safety and efficacy evaluation of N-803 by subject clinical status using a the 7-point ordinal scale.|Preliminary safety and efficacy evaluation of N-803 by changes in lymphocyte counts|Further evaluate efficacy of N-803 using changes to the National Early Warning Score (NEWS)|Further evaluate the safe…	ImmunityBio, Inc.	All	18 Years and older ¬† (Adult, Older Adult)	Phase 1	30	Industry	Interventional	Allocation: Randomized|Intervention Model: Parallel Assignment|Masking: Triple (Participant, Care Provider, Investigator)|Primary Purpose: Treatment	QUILT-COVID-19	June 1, 2020	July 11, 2020	July 11, 2020	May 13, 2020		June 1, 2020			https://ClinicalTrials.gov/show/NCT04385849
0	NCT04344236	Gargling and Nasal Rinses to Reduce Oro- and Nasopharyngeal Viral Load in Patients With COVID-19		Recruiting	No Results Available	COVID-19	Drug: Saline oral/nasal rinse|Drug: 0.5% Povidone/Iodine oral/nasal rinse|Drug: 0.12% Chlorhexidine oral/nasal rinse	Viral load (and/or cycle time to PCR as a proxy for quantitative viral load) in the nasopharynx and oropharynx|Oxygen requirement of the patient|Oxygen saturation of the patient	NYU Langone Health	All	18 Years to 79 Years ¬† (Adult, Older Adult)	Phase 2	48	Other	Interventional	Allocation: Randomized|Intervention Model: Parallel Assignment|Masking: None (Open Label)|Primary Purpose: Treatment	s20-00444	April 9, 2020	May 1, 2020	May 9, 2020	April 14, 2020		April 14, 2020	NYU Langone Health, New York, New York, United States		https://ClinicalTrials.gov/show/NCT04344236
0	NCT04307693	Comparison of Lopinavir/Ritonavir or Hydroxychloroquine in Patients With Mild Coronavirus Disease (COVID-19)		Terminated	No Results Available	COVID-19	Drug: Lopinavir/ritonavir|Drug: Hydroxychloroquine sulfate	Viral load|Viral load change|Time to clinical improvement (TTCI)|Percentage of progression to supplemental oxygen requirement by day 7|Time to NEWS2 (National Early Warning Score 2) of 3 or more maintained for 24 hours by day 7|Time to clinical failure, defined as the time to death, mechanical ventilation, or ICU admission|Rate of switch to Lopinavir/ritonavir or hydroxychloroquine by day 7|adver…	Asan Medical Center	All	16 Years to 99 Years ¬† (Child, Adult, Older Adult)	Phase 2	65	Other	Interventional	Allocation: Randomized|Intervention Model: Parallel Assignment|Masking: None (Open Label)|Primary Purpose: Treatment	S2020-0472-0001	March 11, 2020	April 30, 2020	April 30, 2020	March 13, 2020		May 27, 2020	Asan Medical Center, University of Ulsan College of Medicine, Seoul, Korea, Republic of		https://ClinicalTrials.gov/show/NCT04307693
0	NCT04381052	Study for the Use of the IL-6 Inhibitor Clazakizumab in Patients With Life-threatening COVID-19 Infection		Not yet recruiting	No Results Available	COVID-19	Drug: Clazakizumab|Other: Placebo	Cumulative incidence of serious adverse events associated with clazakizumab or placebo|Cumulative Incidence of Intubation|Time to Extubation|Length of Intensive Care Unit (ICU) stay|Number of Patients who Present a Decrease in C-reactive protein (CRP)|Number of Patients with Acute Kidney Injury (AKI)|Number of Patients with a Need for Renal Replacement Therapy (RRT)|Duration of Renal Replacement …	Columbia University|NYU Langone Health|Vitaeris INC	All	18 Years and older ¬† (Adult, Older Adult)	Phase 2	30	Other|Industry	Interventional	Allocation: Randomized|Intervention Model: Parallel Assignment|Masking: Double (Participant, Investigator)|Primary Purpose: Treatment	AAAT0142	2020-05-01	August 1, 2020	August 1, 2020	May 8, 2020		May 8, 2020	Columbia University Medical Center / New York Presbyerian Hospital, New York, New York, United States		https://ClinicalTrials.gov/show/NCT04381052
0	NCT04363814	Clinical Impact of BACTEK-R in Subject With Mild Pneumonia Due to COVID-19 Infection		Recruiting	No Results Available	COVID-19	Biological: Bactek-R	Clinical recovery|Clinical worsening|Clinical severity|Time to symptoms remission|Medication Use|Hospitalization time|Blood routine test|Heart rate|Blood pressure|Cardiac auscultation|Oxygen saturation|Adverse events	Inmunotek S.L.|BioClever 2005 S.L.	All	18 Years to 70 Years ¬† (Adult, Older Adult)	Phase 3	100	Industry|Other	Interventional	Allocation: Randomized|Intervention Model: Parallel Assignment|Masking: None (Open Label)|Primary Purpose: Treatment	MV130-SLG-35	June 10, 2020	July 1, 2021	July 31, 2021	April 27, 2020		June 30, 2020	Hospital Metropolitano Santiago, Santiago De Los Caballeros, Dominican Republic		https://ClinicalTrials.gov/show/NCT04363814
0	NCT04397562	A Clinical Trial of the Efficacy and Safety of Levilimab (BCD-089) in Patients With Severe COVID-19	CORONA	Active, not recruiting	No Results Available	COVID-19	Drug: Levilimab|Drug: Placebo	Mortality rate|7-point Ordinal Scale|Duration of hospital stay|Rate of subjects required ICU stay|Duration of ICU Stay|Rate of subjects with COVID-19 progression to critical (respiratory failure required invasive ventilation or septic shock or multiple organ failures|Rate of subjects requiring the rescue therapy|Duration of oxygen supplementation|Rate of subjects requiring the invasive ventilatio…	Biocad	All	18 Years and older ¬† (Adult, Older Adult)	Phase 3	204	Industry	Interventional	Allocation: Randomized|Intervention Model: Parallel Assignment|Masking: Double (Participant, Investigator)|Primary Purpose: Treatment	BCD-089-4	April 29, 2020	2021-04-01	2021-04-01	May 21, 2020		June 11, 2020	State Budgetary Healthcare Institution Kaluga region "Kaluga Regional Clinical Hospital", Kaluga, Russian Federation|State Budget Institution of the Republic of Dagestan "Republican Clinical Hospital", Machaƒçkala, Russian Federation|A.N. Bakulev National Medical Research Center of Cardiovascular Surgery, Moscow, Russian Federation|City Clinical Hospital No. 40 of the Department of Health of the …		https://ClinicalTrials.gov/show/NCT04397562
0	NCT04345692	A Randomized Controlled Clinical Trial: Hydroxychloroquine for the Treatment of COVID-19 in Hospitalized Patients	OAHU-COVID19	Recruiting	No Results Available	COVID-19	Drug: Hydroxychloroquine	i. Clinical status|Oxygenation|Mechanical Ventilation|Hospitalization|Mortality	Queen's Medical Centre	All	18 Years to 95 Years ¬† (Adult, Older Adult)	Phase 3	350	Other	Interventional	Allocation: Randomized|Intervention Model: Parallel Assignment|Masking: None (Open Label)|Primary Purpose: Treatment	RA-2020-018	March 26, 2020	December 31, 2021	December 31, 2021	April 14, 2020		June 4, 2020	Queen's Medical Center, Honolulu, Hawaii, United States		https://ClinicalTrials.gov/show/NCT04345692
0	NCT04433910	A Clinical Trial of Convalescent Plasma Compared to Best Supportive Care for Treatment of Patients With Severe COVID-19	CAPSID	Recruiting	No Results Available	COVID-19	Drug: Convalesscent Plasma	Composite endpoint of survival and no longer fulfilling criteria of severe COVID-19.|Time to clinical improvement|Frequency and severity of adverse events by CTCAE v5.0, (Key secondary endpoint)|Case fatality rate|Length of hospital stay Length of hospital stay (if applicable)|Length of stay in ICU|Duration of ventilation support / ECMO|Time until negative SARS-CoV-2 PCR (nasopharyngeal sample)|P…	Deutsches Rotes Kreuz DRK-Blutspendedienst Baden-Wurttemberg-Hessen	All	18 Years to 75 Years ¬† (Adult, Older Adult)	Phase 2	106	Other	Interventional	Allocation: Randomized|Intervention Model: Crossover Assignment|Masking: None (Open Label)|Primary Purpose: Treatment	CAPSID2020-DRK-BSD|2020-001310-38	2020-06-01	2020-12-01	2021-02-01	June 16, 2020		June 23, 2020	University Hospital Ulm, Ulm, Baden-W√ºrttmberg, Germany|University Hopsital Frankfurt, Frankfurt, Hessia, Germany|Saarland University Hospital, Homburg, Saarland, Germany		https://ClinicalTrials.gov/show/NCT04433910
0	NCT04364763	A Study to Evaluate the Effect of RBT-9 on Progression of COVID-19 in High-Risk Individuals (The PREVENT Study)		Not yet recruiting	No Results Available	COVID-19	Drug: RBT-9 (90 mg)|Drug: 0.9% sodium chloride (normal saline)	Evaluate the effect of RBT-9 versus placebo on clinical status of COVID-19 patients as measured using the 8-point World Health Organization (WHO) Ordinal Clinical Scale|Time to first occurrence of death from any cause or new/worsened organ dysfunction|All-cause survival|Oxygen saturation (SpO2)/fraction of inspired oxygen (FiO2) ratio|Fever incidence|Acute kidney injury (AKI) incidence|New or wor…	Renibus Therapeutics, Inc.	All	18 Years and older ¬† (Adult, Older Adult)	Phase 2	252	Industry	Interventional	Allocation: Randomized|Intervention Model: Parallel Assignment|Masking: None (Open Label)|Primary Purpose: Treatment	REN-005	June 25, 2020	June 30, 2021	December 31, 2021	April 28, 2020		June 23, 2020			https://ClinicalTrials.gov/show/NCT04364763
0	NCT04411628	A Study of LY3819253 (LY-CoV555) in Participants Hospitalized for COVID-19		Recruiting	No Results Available	COVID-19	Drug: LY3819253|Drug: Placebo	Number of Participants with One or More Serious Adverse Event(s) (SAEs) Considered by the Investigator to be Related to Study Drug Administration|Pharmacokinetics (PK): Area Under the Concentration-time Curve (AUC) of LY3819253|Pharmacodynamics (PD): Change from Baseline to Day 29 in Viral Load	Eli Lilly and Company|AbCellera Biologics Inc.	All	18 Years to 75 Years ¬† (Adult, Older Adult)	Phase 1	40	Industry|Other	Interventional	Allocation: Randomized|Intervention Model: Parallel Assignment|Masking: Double (Participant, Investigator)|Primary Purpose: Basic Science	17823|J2W-MC-PYAA	May 28, 2020	August 23, 2020	August 23, 2020	June 2, 2020		June 30, 2020	Cedars Sinai Medical Center, Los Angeles, California, United States|Veterans Affairs Medical Center San Diego, San Diego, California, United States|Emory University, Atlanta, Georgia, United States|Massachusetts General Hospital, Boston, Massachusetts, United States|University of Michigan, Ann Arbor, Michigan, United States|Quality Clinical Research, Inc., Omaha, Nebraska, United States|Alexandri…		https://ClinicalTrials.gov/show/NCT04411628
0	NCT04331899	Single-Blind Study of a Single Dose of Peginterferon Lambda-1a Compared With Placebo in Outpatients With Mild COVID-19	COVID-Lambda	Recruiting	No Results Available	COVID-19	Drug: Peginterferon Lambda-1a|Other: Placebo	Duration of Viral shedding of SARS-CoV-2 by qRT-PCR	Stanford University	All	18 Years to 75 Years ¬† (Adult, Older Adult)	Phase 2	120	Other	Interventional	Allocation: Randomized|Intervention Model: Parallel Assignment|Masking: Single (Participant)|Primary Purpose: Treatment	55619	April 24, 2020	May 31, 2021	May 31, 2022	April 2, 2020		June 18, 2020	Stanford University School of Medicine, Stanford, California, United States		https://ClinicalTrials.gov/show/NCT04331899
0	NCT04347954	PVP-I Nasal Sprays and SARS-CoV-2 Nasopharyngeal Titers (for COVID-19)		Recruiting	No Results Available	COVID-19	Drug: Povidone-Iodine 2%|Drug: Povidone-Iodine 0.5%|Drug: Isotonic saline 0.9%	Mean change in viral titers of SARS-CoV-2|Frequency of adverse effects of interest after nasal sprays|Frequency of symptoms related to SARS-CoV-2|Compliance with study drug administration|Change from baseline in University of Pennsylvania Smell Identification Test (UPSIT)	Stanford University	All	18 Years and older ¬† (Adult, Older Adult)	Phase 1|Phase 2	45	Other	Interventional	Allocation: Randomized|Intervention Model: Parallel Assignment|Masking: Double (Participant, Investigator)|Primary Purpose: Treatment	IRB-56134	June 11, 2020	2020-09-01	2020-10-01	April 15, 2020		June 18, 2020	Stanford Health Care, Stanford, California, United States		https://ClinicalTrials.gov/show/NCT04347954
0	NCT04362332	Chloroquine, Hydroxychloroquine or Only Supportive Care in Patients AdmItted With Moderate to Severe COVID-19	ARCHAIC	Terminated	No Results Available	COVID-19	Drug: Chloroquine Sulfate|Drug: Hydroxychloroquine|Other: Standard supportive care	Composite endpoint with disease progression defined as a NEWS2score ‚â• 7 within 14 days or resulting in admission to Intensive/Medium Care unit or resulting in death within 14 days.|Side effects	UMC Utrecht|ZonMw: The Netherlands Organisation for Health Research and Development	All	18 Years to 110 Years ¬† (Adult, Older Adult)	Phase 4	25	Other	Interventional	Allocation: Randomized|Intervention Model: Parallel Assignment|Masking: None (Open Label)|Primary Purpose: Treatment	NL73529.041.20 versie 3	April 14, 2020	June 8, 2020	June 8, 2020	April 24, 2020		June 19, 2020	UMCU, Utrecht, Netherlands		https://ClinicalTrials.gov/show/NCT04362332
0	NCT04434131	Treatment With Investigational Convalescent Plasma and Measure Antibody Levels in Patients Hospitalized With COVID-19		Recruiting	No Results Available	COVID-19	Drug: Convalescent Plasma	Correlation between the NAb dose titer in the convalescent plasma and change or lack of change when comparing pre-treatment and day one NAb titers to inpatients with documented COIVD-19 infection|Rapid deterioration as evidenced by increase in ordinal or news score within 4 hours of transfusion|Number of participants with clearance of viral shedding of SARSCoV-2 in nasopharyngeal or nasal samples	University of New Mexico	All	18 Years and older ¬† (Adult, Older Adult)	Phase 2	30	Other	Interventional	Allocation: N/A|Intervention Model: Single Group Assignment|Masking: None (Open Label)|Primary Purpose: Prevention	20-227	April 28, 2020	April 28, 2021	April 28, 2025	June 16, 2020		June 16, 2020	University of New Mexico Health Sciences Center, Albuquerque, New Mexico, United States	Informed Consent Form, https://ClinicalTrials.gov/ProvidedDocs/31/NCT04434131/ICF_000.pdf	https://ClinicalTrials.gov/show/NCT04434131
0	NCT04323631	Hydroxychloroquine for the Treatment of Patients With Mild to Moderate COVID-19 to Prevent Progression to Severe Infection or Death		Withdrawn	No Results Available	COVID-19	Drug: Hydroxychloroquine|Other: The control group will not receive hydroxychloroquine	Number patients developing severe infection or death	Rambam Health Care Campus|Rabin Medical Center	All	18 Years and older ¬† (Adult, Older Adult)	Early Phase 1	0	Other	Interventional	Allocation: Randomized|Intervention Model: Sequential Assignment|Masking: None (Open Label)|Primary Purpose: Treatment	0154-20-RMB	April 30, 2020	April 30, 2020	April 30, 2020	March 26, 2020		June 30, 2020			https://ClinicalTrials.gov/show/NCT04323631
1	NCT04443803	Characterizing the Perioperative Epidemiology of SARS-CoV-2 (COVID-19) Spread for Quality Improvement of Perioperative Infection Control Program		Not yet recruiting	No Results Available	COVID-19		Perioperative transmission of SARS-CoV-2	Randy Loftus|University of Iowa	All	18 Years to 120 Years ¬† (Adult, Older Adult)		9	Other	Observational	Observational Model: Case-Only|Time Perspective: Prospective	202005391	July 1, 2020	August 31, 2020	August 31, 2020	June 23, 2020		June 23, 2020			https://ClinicalTrials.gov/show/NCT04443803
0	NCT04331834	Pre-Exposure Prophylaxis With Hydroxychloroquine for High-Risk Healthcare Workers During the COVID-19 Pandemic	PrEP_COVID	Recruiting	No Results Available	COVID-19	Drug: Hydroxychloroquine|Drug: Placebos	Confirmed cases of a COVID-19|SARS-CoV-2 seroconversion|Occurrence of any adverse event related with hydroxychloroquine treatment|Incidence of SARS-CoV-2 infection and COVID-19 among healthcare workers|Risk ratio for the different clinical, analytical and microbiological conditions to develop COVID-19|COVID-19 Biobank	Barcelona Institute for Global Health|Hospital Clinic of Barcelona|Laboratorios Rubi√≥	All	18 Years and older ¬† (Adult, Older Adult)	Phase 3	440	Other	Interventional	Allocation: Randomized|Intervention Model: Parallel Assignment|Masking: Quadruple (Participant, Care Provider, Investigator, Outcomes Assessor)|Primary Purpose: Prevention	PrEP_COVID	April 3, 2020	October 3, 2020	October 30, 2020	April 2, 2020		April 7, 2020	ISGlobal, Barcelona, Spain		https://ClinicalTrials.gov/show/NCT04331834
0	NCT04371926	Prophylactic Benefit of Hydroxychloroquine in COVID-19 Cases With Mild to Moderate Symptoms and in Healthcare Workers With High Exposure Risk	PREVENT	Withdrawn	No Results Available	COVID-19	Drug: Hydroxychloroquine Sulfate	Time to reach normal body temperature|Development of COVID-19 symptoms during HCQ preventive therapy in staff|COVID-19 test result at follow-up in patients|Worsening of symptoms in COVID-19 patients	Texas Cardiac Arrhythmia Research Foundation	All	18 Months to 85 Years ¬† (Child, Adult, Older Adult)	Not Applicable	0	Other	Interventional	Allocation: Randomized|Intervention Model: Parallel Assignment|Masking: Single (Investigator)|Primary Purpose: Prevention	TCAI_PREVENT	2020-06-01	2021-06-01	2021-07-01	May 1, 2020		June 4, 2020			https://ClinicalTrials.gov/show/NCT04371926
0	NCT04386252	Phase Ib-II Trial of Dendritic Cell Vaccine to Prevent COVID-19 in Adults		Not yet recruiting	No Results Available	COVID-19	Biological: AV-COVID-19	Confirm safety|Suggestion of efficacy|Optimal dose of SARS-CoV-2 antigen|Advantage of administering vaccine admixed with GM-CSF|Frequency of detecting IgG against SARS-CoV-2 in blood after vaccination	Aivita Biomedical, Inc.	All	18 Years and older ¬† (Adult, Older Adult)	Phase 1|Phase 2	180	Industry	Interventional	Allocation: Randomized|Intervention Model: Parallel Assignment|Masking: Quadruple (Participant, Care Provider, Investigator, Outcomes Assessor)|Primary Purpose: Prevention	CL-COV-P01-US	2020-07-01	2020-12-01	2021-03-01	May 13, 2020		June 24, 2020	Hoag Memorial Hospital Presbyterian, Newport Beach, California, United States		https://ClinicalTrials.gov/show/NCT04386252
0	NCT04456595	Clinical Trial of Efficacy and Safety of Sinovac's Adsorbed COVID-19 (Inactivated) Vaccine in Healthcare Professionals	PROFISCOV	Not yet recruiting	No Results Available	COVID-19	Biological: Adsorbed COVID-19 (inactivated) Vaccine|Biological: Placebo	Incidence of COVID-19 cases after two-doses immunization schedule|Frequency of adverse events up to seven days after immunization|Incidence of COVID-19 cases after 14-days of first immunization|Incidence of COVID-19 cases after 14-days of last immunization|Combined incidence of SARS-CoV-2 infection|Frequency of adverse events up to 28 days after immunization|Incidence of severe COVID-19 cases|Ser…	Butantan Institute|Sinovac Life Sciences Co., Ltd.	All	18 Years and older ¬† (Adult, Older Adult)	Phase 3	8870	Other	Interventional	Allocation: Randomized|Intervention Model: Parallel Assignment|Masking: Quadruple (Participant, Care Provider, Investigator, Outcomes Assessor)|Primary Purpose: Prevention	COV-02-IB	2020-07-01	2021-09-01	2021-10-01	July 2, 2020		July 2, 2020	Universidade de Bras√≠lia, Brasilia, DF, Brazil|Universidade Federal de Minas Gerais, Belo Horizonte, MG, Brazil|Hospital das Cl√≠nicas da Universidade Federal do Paran√°, Curitiba, PR, Brazil|Hospital S√£o Lucas da Pontificia Universidade Catolica do Rio Grande do Sul, Porto Alegre, RS, Brazil|Hospital das Cl√≠nicas da UNICAMP, Campinas, SP, Brazil|Hospital das Cl√≠nicas da Faculdade de Medicina…		https://ClinicalTrials.gov/show/NCT04456595
0	NCT04313023	The Use PUL-042 to Reduce the Infection Rate and Progression to COVID-19 in Adults Exposed to SARS-CoV-2		Recruiting	No Results Available	COVID-19	Drug: PUL-042 Inhalation Solution|Drug: Placebo	Severity of COVID-19|Incidence of SARS-CoV-2 infection|ICU admission|Mechanical ventilation|Mortality	Pulmotect, Inc.	All	18 Years and older ¬† (Adult, Older Adult)	Phase 2	200	Industry	Interventional	Allocation: Randomized|Intervention Model: Parallel Assignment|Masking: Quadruple (Participant, Care Provider, Investigator, Outcomes Assessor)|Primary Purpose: Prevention	PUL-042-501	June 9, 2020	2020-09-01	2020-10-01	March 18, 2020		June 19, 2020	University of California Irvine, Orange, California, United States|Clinical Research of South Florida Alliance for Multispecialty Research, Coral Gables, Florida, United States|Clinical Research Atlanta, Stockbridge, Georgia, United States|Willis-Knighton Physcian Network, Bossier City, Louisiana, United States|Englewood Health, Englewood, New Jersey, United States|Ascension St. John, Tulsa, Okla…		https://ClinicalTrials.gov/show/NCT04313023
0	NCT04336254	Safety and Efficacy Study of Allogeneic Human Dental Pulp Mesenchymal Stem Cells to Treat Severe COVID-19 Patients		Recruiting	No Results Available	COVID-19	Biological: allogeneic human dental pulp stem cells (BSH BTC & Utooth BTC)|Other: Intravenous saline injection (Placebo)	TTCI|Lung lesion|Immune function|Time of SARS-CoV-2 clearance|Blood test|SPO2|RR|Body temperature|Side effects in the treatment group|C-reactive protein (mg/L)	Renmin Hospital of Wuhan University|Beijing SH Bio-Tech Corporation, Beijing (CN)|Utooth Biological Technology Co., Ltd. Hubei (CN)	All	18 Years to 65 Years ¬† (Adult, Older Adult)	Phase 1|Phase 2	20	Other	Interventional	Allocation: Randomized|Intervention Model: Parallel Assignment|Masking: Triple (Participant, Investigator, Outcomes Assessor)|Primary Purpose: Treatment	2020K-G005|hDPSC-CoVID-2019-02-2020	April 6, 2020	December 31, 2020	March 31, 2021	April 7, 2020		April 7, 2020	Renmin Hospital of Wuhan University (East Campus), Wuhan, Hubei, China		https://ClinicalTrials.gov/show/NCT04336254
0	NCT04332094	Clinical Trial of Combined Use of Hydroxychloroquine, Azithromycin, and Tocilizumab for the Treatment of COVID-19	TOCOVID	Recruiting	No Results Available	COVID-19	Drug: Tocilizumab|Drug: Hydroxychloroquine|Drug: Azithromycin	In-hospital mortality|Need for mechanical ventilation in the Intensive Care Unit	Fundaci√≥ Institut de Recerca de l'Hospital de la Santa Creu i Sant Pau|Instituto de Salud Carlos III	All	18 Years and older ¬† (Adult, Older Adult)	Phase 2	276	Other	Interventional	Allocation: Randomized|Intervention Model: Parallel Assignment|Masking: None (Open Label)|Primary Purpose: Treatment	IIBSP-COV-2020-23	April 2, 2020	2020-09-01	2020-10-01	April 2, 2020		April 7, 2020	Hospital de la Santa Creu i Sant Pau, Barcelona, Spain		https://ClinicalTrials.gov/show/NCT04332094
0	NCT04292899	Study to Evaluate the Safety and Antiviral Activity of Remdesivir (GS-5734‚Ñ¢) in Participants With Severe Coronavirus Disease (COVID-19)		Active, not recruiting	No Results Available	COVID-19	Drug: Remdesivir|Drug: Standard of Care	The Odds of Ratio for Improvement on a 7-point Ordinal Scale on Day 14|Proportion of Participants Experiencing any Treatment-Emergent Adverse Events	Gilead Sciences	All	12 Years and older ¬† (Child, Adult, Older Adult)	Phase 3	6000	Industry	Interventional	Allocation: Randomized|Intervention Model: Parallel Assignment|Masking: None (Open Label)|Primary Purpose: Treatment	GS-US-540-5773|2020-000841-15	March 6, 2020	2020-06-01	2020-06-01	March 3, 2020		June 2, 2020	Kaiser Permanente Los Angeles Medical Center, 3340 E. La Palma Avenue, Anaheim, California, United States|Alta Bates Summit Medical Center, Berkeley, California, United States|Mills-Peninsula Medical Center, Burlingame, California, United States|Eden Medical Center, Castro Valley, California, United States|Kaiser Permanente Los Angeles Medical Center, 9333 Imperial Highway, Downey, California, Un…		https://ClinicalTrials.gov/show/NCT04292899
1	NCT04341506	Non-contact ECG Sensor System for COVID19		Not yet recruiting	No Results Available	COVID-19	Device: Non-contact ECG	ECG changes associated with COVID-19	Northwestern Medicine	All	18 Years and older ¬† (Adult, Older Adult)		100	Other	Observational	Observational Model: Cohort|Time Perspective: Prospective	20-0407	April 15, 2020	July 15, 2020	September 15, 2020	April 10, 2020		April 10, 2020			https://ClinicalTrials.gov/show/NCT04341506
0	NCT04385264	#StayHome: Early Hydroxychloroquine to Reduce Secondary Hospitalisation and Household Transmission in COVID-19	#StayHome	Not yet recruiting	No Results Available	COVID-19	Drug: Hydroxychloroquine|Drug: Mannitol	Proportion of poor outcomes (in index cases)|Secondary household attack rate (in household contacts)|Subjective disease severity (in index cases)|Rate of acute respiratory distress syndrome (in index cases)|Severity of radiological lung pathology (in index cases)|Objective disease severity (in index cases)|Safety: Unintended toxic HCQ accumulation (in index cases)|Safety: Adverse events (in index…	Center for Primary Care and Public Health (Unisante), University of Lausanne, Switzerland	All	18 Years and older ¬† (Adult, Older Adult)	Phase 2|Phase 3	800	Other	Interventional	Allocation: Randomized|Intervention Model: Parallel Assignment|Masking: Quadruple (Participant, Care Provider, Investigator, Outcomes Assessor)|Primary Purpose: Treatment	Unisante	May 12, 2020	2020-08-01	2020-10-01	May 12, 2020		May 12, 2020	Unisant√©, Lausanne, Vaud, Switzerland		https://ClinicalTrials.gov/show/NCT04385264
0	NCT04370782	Hydroxychloroquine and Zinc With Either Azithromycin or Doxycycline for Treatment of COVID-19 in Outpatient Setting		Recruiting	No Results Available	COVID-19	Drug: Hydroxychloroquine|Drug: Azithromycin|Drug: Zinc Sulfate|Drug: Doxycycline	Time to Resolution of Symptoms relative to baseline (day 1 of trial)|Number of participants hospitalized and/or requiring repeat ER visits|ICU Length of Stay|Ventilator|Severity of symptoms|Number of participants with adverse events due to drug regimen|Number of participants with QTc prolongation >500ms	St. Francis Hospital, New York	All	30 Years and older ¬† (Adult, Older Adult)	Phase 4	750	Other	Interventional	Allocation: Randomized|Intervention Model: Parallel Assignment|Masking: None (Open Label)|Primary Purpose: Treatment	20-21	April 28, 2020	September 30, 2020	December 31, 2020	May 1, 2020		May 18, 2020	St Francis Hospital, Roslyn, New York, United States		https://ClinicalTrials.gov/show/NCT04370782
0	NCT04312997	The Use of PUL-042 Inhalation Solution to Reduce the Severity of COVID-19 in Adults Positive for SARS-CoV-2 Infection		Recruiting	No Results Available	COVID-19	Drug: PUL-042 Inhalation Solution|Drug: Placebo	Severity of COVID-19|SARS-CoV-2 infection|Severity of COVID-19 over 14 days|Severity of COVID-19 symptoms|ICU admission|Mechanical Ventilation|Mortality	Pulmotect, Inc.	All	18 Years and older ¬† (Adult, Older Adult)	Phase 2	100	Industry	Interventional	Allocation: Randomized|Intervention Model: Parallel Assignment|Masking: Quadruple (Participant, Care Provider, Investigator, Outcomes Assessor)|Primary Purpose: Treatment	PUL-042-502	June 16, 2020	2020-09-01	2020-10-01	March 18, 2020		June 19, 2020	University of California Irvine, Orange, California, United States|Clinical Research of South Florida Alliance for Multispecialty Research, Coral Gables, Florida, United States|St. Elizabeth Healthcare, Edgewood, Kentucky, United States|Ascension St. John, Tulsa, Oklahoma, United States|MD Anderson Cancer Center, Houston, Texas, United States|Next Level Urgent Care, Houston, Texas, United States		https://ClinicalTrials.gov/show/NCT04312997
0	NCT04334980	Evaluating the Safety, Tolerability and Immunogenicity of bacTRL-Spike Vaccine for Prevention of COVID-19		Not yet recruiting	No Results Available	COVID-19	Biological: bacTRL-Spike|Other: Placebo	Frequency of Adverse Events|Immune response against SARS-CoV-2 Spike protein|Incidence of COVID-19 infection|bacTRL-Spike in stool post-vaccination|Seroconversion of circulating anti-Spike IgG antibodies & stability of serum IgG titers|Effectiveness of intestinal colonization of the probiotic-based bacTRL-Spike oral vaccine	Symvivo Corporation	All	19 Years and older ¬† (Adult, Older Adult)	Phase 1	112	Industry	Interventional	Allocation: Randomized|Intervention Model: Parallel Assignment|Masking: Triple (Participant, Care Provider, Investigator)|Primary Purpose: Prevention	bacTRL-Spike-1	2020-07-01	August 31, 2021	December 31, 2021	April 6, 2020		June 29, 2020	University of California, San Diego (UCSD), Antiviral Research Center (AVRC), San Diego, California, United States|Vaccine Evaluation Center, BC Children's Hospital Research Institute, University of British Columbia., Vancouver, British Columbia, Canada|Canadian Center for Vaccinology Dalhousie University, IWK Health Centre, Halifax, Nova Scotia, Canada		https://ClinicalTrials.gov/show/NCT04334980
0	NCT04377711	A Study of the Safety and Efficacy of Ciclesonide in the Treatment of Non-hospitalized COVID-19 Patients		Recruiting	No Results Available	COVID-19	Drug: Ciclesonide|Drug: Placebo	Percentage of patients hospital admission or death by day 30|All-cause mortality by day 30|COVID-19-related mortality by day 30|Percentage of patients with subsequent emergency department visit or hospital admission for reasons attributable to COVID 19 by day 30|Time to hospital admission or death|Time to alleviation of COVID-19-related symptoms of cough, dyspnea, chills, and feeling feverish, de…	Covis Pharma S.√†.r.l.	All	12 Years to 100 Years ¬† (Child, Adult, Older Adult)	Phase 3	400	Industry	Interventional	Allocation: Randomized|Intervention Model: Parallel Assignment|Masking: Double (Participant, Investigator)|Primary Purpose: Treatment	ALV-020-001	June 8, 2020	September 1, 2020	December 1, 2020	May 6, 2020		June 11, 2020	University of Buffalo, Buffalo, New York, United States		https://ClinicalTrials.gov/show/NCT04377711
0	NCT04348409	Efficacy and Safety of Nitazoxanide for the Treatment of Hospitalized Patients With Moderate COVID-19		Recruiting	No Results Available	COVID-19	Drug: Nitazoxanide Tablets|Drug: Placebo	Viral load|Evolution of acute respiratory syndrome|Change in Clinical Condition|Hospital discharge|Rate of mortality within 21-days|Need of mechanical ventilation	Azidus Brasil|Farmoquimica S.A.|Hospital Vera Cruz|Hospital Casa de Sa√∫de - Vera Cruz - Campinas - SP - Brazil|Centro de Genomas - UNIFESP|Emilio Ribas Institute of Infectious Diseases	All	18 Years and older ¬† (Adult, Older Adult)	Not Applicable	50	Industry|Other	Interventional	Allocation: Randomized|Intervention Model: Parallel Assignment|Masking: Quadruple (Participant, Care Provider, Investigator, Outcomes Assessor)|Primary Purpose: Treatment	NITFQM0320OR	May 25, 2020	July 31, 2020	July 31, 2020	April 16, 2020		June 9, 2020	Hospital Vera Cruz, Campinas, S√£o Paulo, Brazil|Centro de Genomas, S√£o Paulo, Brazil|Hospital Em√≠lio Ribas, S√£o Paulo, Brazil		https://ClinicalTrials.gov/show/NCT04348409
1	NCT04418375	Establishment of a Biological Collection During COVID-19 Serological Screening in APHP Professionals (COVID-HOP)	COVID-HOP	Not yet recruiting	No Results Available	COVID-19		Identification of markers associated with asymptomatic COVID + status (results of the serological test) versus symptomatic COVID + status through a questionnaire (medical history, work environment, lifestyle) and a biological collection|Identification of markers associated with a positive or a negative serology through a questionnaire (medical history, work environment, lifestyle) and a biologica…	Assistance Publique - H√¥pitaux de Paris|Fondation Universit√© de Paris|Fondation H√¥pitaux de Paris-H√¥pitaux de France	All	18 Years and older ¬† (Adult, Older Adult)		4000	Other	Observational	Observational Model: Cohort|Time Perspective: Prospective	APHP200609|2020-A01364-35	2020-06-01	2021-02-01	2022-03-01	June 5, 2020		June 5, 2020			https://ClinicalTrials.gov/show/NCT04418375
0	NCT04353518	Clinical Trial to Evaluate Mycobacterium w in Preventing COVID-19 in Subjects at Risk of Getting Infected With COVID-19		Not yet recruiting	No Results Available	COVID-19	Drug: Suspension of heat killed (autoclaved) Mycobacterium w|Other: Placebo	Number of subject acquiring COVID-19 infection|Incidence of Adverse Event and Serious Adverse Event (safety and tolerability)|Number of subject developing Upper Respiratory Tract Infection (URTI) symptoms|Number of subject developing severe COVID-19 infection based on ordinal scale	Cadila Pharnmaceuticals|Council of Scientific and Industrial Research, India	All	18 Years and older ¬† (Adult, Older Adult)	Phase 3	4000	Industry|Other	Interventional	Allocation: Randomized|Intervention Model: Parallel Assignment|Masking: Quadruple (Participant, Care Provider, Investigator, Outcomes Assessor)|Primary Purpose: Prevention	CRSC20005	April 30, 2020	March 30, 2021	May 30, 2021	April 20, 2020		April 22, 2020			https://ClinicalTrials.gov/show/NCT04353518
[truncated: 2,078 more rows]

## Sheet: who
TrialID	DISCARDED	Last Refreshed on	Public title	Scientific title	Acronym	Primary sponsor	Date registration	Date registration3	Export date	Source Register	web address	Recruitment Status	other records	Inclusion agemin	Inclusion agemax	Inclusion gender	Date enrollement	Target size	Study type	Study design	Phase	Countries	Contact Firstname	Contact Lastname	Contact Address	Contact Email	Contact Tel	Contact Affiliation	Inclusion Criteria	Exclusion Criteria	Condition	Intervention	Primary outcome	results date posted	results date completed	results url link	Retrospective flag	Bridging flag truefalse	Bridged type	results yes no
[truncated: 654 more rows]

## Sheet: OK
ID	Interventions	Study Type	First Posted	SOURCE	DRUG
[truncated: 1,672 more rows]

## Sheet: OK2
ID	Interventions	Study Type	First Posted	SOURCE	DRUG
[truncated: 757 more rows]

[truncated: 1 more sheets: VERSIONE 2]
